# Supplementary material for: Evaluating Degradation at Railway Crossings Using Axle Box Acceleration Measurements
Source: Sensors (Basel). 2017 Sep 29;17(10):2236. doi: 10.3390/s17102236 (PMC5676618; doi:10.3390/s17102236)
Supplement: Supplementary File 1 [file sensors-17-02236-s001.zip]

Archive with 1 entries (1 files):
- sensors-225417-supplementary.xlsx
