# Supplementary material for: Evaluating Degradation at Railway Crossings Using Axle Box Acceleration Measurements
Source: Sensors (Basel). 2017 Sep 29;17(10):2236. doi: 10.3390/s17102236 (PMC5676618; doi:10.3390/s17102236)
Supplement: Supplementary File 1 [file sensors-17-02236-s001.zip › sensors-225417-supplementary.xlsx]

## Sheet: Figure_9
	This data is from the paper: Wei, Z., Núñez, A., Li, Z., Dollevoet, R. "Evaluating Degradation at Railway Crossings Using Axle Box Acceleration Measurements." Sensors, 2017.
	Corresponding author: Prof. Zili Li; Email: Z.Li@tudelft.nl
	Nominal
		Measurement 1					Measurement 2					Measurement 3
	time	distance	acc			time	distance	acc			time	distance	acc
	(ms)	(mm)	(m/s2)			(ms)	(mm)	(m/s2)			(ms)	(mm)	(m/s2)
	-28.01	-207.093	-1.40092			-28.01	-216.337	-2.42947			-28.01	-210.455	0.40146
	-27.97	-206.8	-1.37138			-27.97	-216.03	-2.34801			-27.97	-210.156	0.39026
	-27.93	-206.506	-1.36619			-27.93	-215.8	-2.23055			-27.93	-209.858	0.34761
	-27.89	-206.213	-1.38205			-27.89	-215.493	-2.0733			-27.89	-209.559	0.25716
	-27.86	-205.919	-1.4064			-27.86	-215.186	-1.87543			-27.86	-209.336	0.12179
	-27.82	-205.625	-1.41429			-27.82	-214.879	-1.6414			-27.82	-209.037	-0.03732
	-27.78	-205.332	-1.38097			-27.78	-214.573	-1.376			-27.78	-208.739	-0.19852
	-27.74	-205.038	-1.29493			-27.74	-214.266	-1.07911			-27.74	-208.44	-0.3464
	-27.7	-204.745	-1.15711			-27.7	-213.959	-0.75332			-27.7	-208.142	-0.46918
	-27.66	-204.451	-0.97822			-27.66	-213.652	-0.40962			-27.66	-207.844	-0.55836
	-27.62	-204.157	-0.77837			-27.62	-213.345	-0.06002			-27.62	-207.545	-0.60553
	-27.58	-203.864	-0.57596			-27.58	-213.039	0.2853			-27.58	-207.247	-0.60023
	-27.54	-203.644	-0.3767			-27.54	-212.809	0.60975			-27.54	-206.948	-0.53928
	-27.51	-203.35	-0.17963			-27.51	-212.425	0.89251			-27.51	-206.65	-0.43249
	-27.46	-203.056	0.00933			-27.46	-212.195	1.12285			-27.46	-206.426	-0.29321
	-27.43	-202.763	0.17439			-27.43	-211.888	1.30285			-27.43	-206.128	-0.13313
	-27.38	-202.469	0.30019			-27.38	-211.581	1.44321			-27.38	-205.829	0.03131
	-27.35	-202.176	0.37984			-27.35	-211.274	1.5641			-27.35	-205.531	0.17925
	-27.31	-201.882	0.41319			-27.31	-210.968	1.68686			-27.31	-205.233	0.29282
	-27.27	-201.588	0.40224			-27.27	-210.661	1.82142			-27.27	-204.934	0.35992
	-27.23	-201.295	0.35366			-27.23	-210.354	1.97181			-27.23	-204.636	0.37707
	-27.19	-201.001	0.28427			-27.19	-210.124	2.14541			-27.19	-204.337	0.35447
	-27.15	-200.781	0.21525			-27.15	-209.74	2.34392			-27.15	-204.039	0.31015
	-27.11	-200.487	0.1652			-27.11	-209.51	2.55402			-27.11	-203.815	0.25499
	-27.07	-200.194	0.14995			-27.07	-209.204	2.75734			-27.07	-203.517	0.18793
	-27.03	-199.9	0.17379			-27.03	-208.82	2.94733			-27.03	-203.218	0.10531
	-26.99	-199.607	0.22451			-26.99	-208.59	3.12715			-26.99	-202.92	0.00947
	-26.96	-199.313	0.29319			-26.96	-208.283	3.29135			-26.96	-202.622	-0.09261
	-26.92	-199.019	0.39159			-26.92	-207.976	3.42465			-26.92	-202.323	-0.19475
	-26.88	-198.726	0.53851			-26.88	-207.67	3.51707			-26.88	-202.025	-0.28798
	-26.84	-198.432	0.73955			-26.84	-207.363	3.56623			-26.84	-201.726	-0.35149
	-26.8	-198.212	0.98517			-26.8	-207.056	3.57516			-26.8	-201.428	-0.37294
	-26.76	-197.918	1.25513			-26.76	-206.749	3.55943			-26.76	-201.13	-0.37437
	-26.72	-197.625	1.52367			-26.72	-206.442	3.54618			-26.72	-200.906	-0.37876
	-26.68	-197.331	1.77085			-26.68	-206.136	3.55364			-26.68	-200.533	-0.38762
	-26.64	-197.038	1.98764			-26.64	-205.905	3.57496			-26.64	-200.309	-0.42365
	-26.6	-196.744	2.16858			-26.6	-205.599	3.58749			-26.6	-199.936	-0.52177
	-26.57	-196.45	2.30722			-26.57	-205.292	3.56996			-26.57	-199.712	-0.67238
	-26.53	-196.157	2.39796			-26.53	-204.985	3.51457			-26.53	-199.414	-0.83415
	-26.49	-195.863	2.43447			-26.49	-204.678	3.436			-26.49	-199.115	-0.96707
	-26.45	-195.57	2.41248			-26.45	-204.371	3.36363			-26.45	-198.817	-1.04059
	-26.41	-195.276	2.34135			-26.41	-204.065	3.31758			-26.41	-198.519	-1.04974
	-26.37	-194.982	2.24817			-26.37	-203.758	3.29785			-26.37	-198.22	-0.99891
	-26.33	-194.689	2.16802			-26.33	-203.451	3.29333			-26.33	-197.922	-0.88038
	-26.29	-194.395	2.13002			-26.29	-203.144	3.28809			-26.29	-197.623	-0.70609
	-26.25	-194.175	2.14482			-26.25	-202.914	3.26663			-26.25	-197.325	-0.51924
	-26.22	-193.881	2.20156			-26.22	-202.607	3.22733			-26.22	-197.101	-0.35853
	-26.17	-193.588	2.2795			-26.17	-202.301	3.18216			-26.17	-196.803	-0.24426
	-26.14	-193.294	2.36413			-26.14	-201.994	3.13607			-26.14	-196.504	-0.18989
	-26.09	-193.001	2.45197			-26.09	-201.687	3.07606			-26.09	-196.206	-0.19134
	-26.06	-192.707	2.54462			-26.06	-201.38	2.9828			-26.06	-195.908	-0.2176
	-26.02	-192.413	2.64602			-26.02	-201.073	2.8448			-26.02	-195.609	-0.24649
	-25.98	-192.12	2.76184			-25.98	-200.767	2.66072			-25.98	-195.311	-0.27554
	-25.94	-191.826	2.89143			-25.94	-200.46	2.44227			-25.94	-195.012	-0.28549
	-25.9	-191.606	3.01947			-25.9	-200.23	2.2186			-25.9	-194.714	-0.25633
	-25.86	-191.312	3.12132			-25.86	-199.846	2.02476			-25.86	-194.416	-0.20557
	-25.82	-191.019	3.1783			-25.82	-199.616	1.88297			-25.82	-194.192	-0.16488
	-25.78	-190.725	3.18495			-25.78	-199.309	1.79663			-25.78	-193.893	-0.14968
	-25.74	-190.432	3.14371			-25.74	-199.002	1.75939			-25.74	-193.595	-0.16008
	-25.7	-190.138	3.06118			-25.7	-198.696	1.76725			-25.7	-193.297	-0.17862
	-25.67	-189.844	2.94849			-25.67	-198.389	1.81595			-25.67	-192.998	-0.17681
	-25.63	-189.551	2.81586			-25.63	-198.082	1.88693			-25.63	-192.7	-0.1437
	-25.59	-189.257	2.66736			-25.59	-197.775	1.94861			-25.59	-192.401	-0.08914
	-25.55	-188.964	2.5068			-25.55	-197.469	1.97567			-25.55	-192.103	-0.0139
	-25.51	-188.743	2.34571			-25.51	-197.162	1.95865			-25.51	-191.805	0.08541
	-25.47	-188.45	2.201			-25.47	-196.855	1.89843			-25.47	-191.581	0.18362
	-25.43	-188.156	2.08825			-25.43	-196.548	1.80274			-25.43	-191.282	0.24382
	-25.39	-187.863	2.01683			-25.39	-196.241	1.68701			-25.39	-190.984	0.25739
	-25.35	-187.569	1.98464			-25.35	-196.011	1.57119			-25.35	-190.686	0.23914
	-25.32	-187.275	1.97862			-25.32	-195.704	1.47249			-25.32	-190.387	0.20135
	-25.28	-186.982	1.98357			-25.28	-195.398	1.40194			-25.28	-190.089	0.14861
	-25.24	-186.688	1.99061			-25.24	-195.091	1.36601			-25.24	-189.79	0.08422
	-25.2	-186.395	1.9996			-25.2	-194.784	1.36042			-25.2	-189.492	0.01102
	-25.16	-186.174	2.01823			-25.16	-194.477	1.35555			-25.16	-189.194	-0.06614
	-25.12	-185.881	2.05895			-25.12	-194.17	1.30233			-25.12	-188.895	-0.13826
	-25.08	-185.587	2.12801			-25.08	-193.864	1.16745			-25.08	-188.597	-0.20332
	-25.04	-185.294	2.21396			-25.04	-193.557	0.95494			-25.04	-188.298	-0.26823
	-25	-185	2.2925			-25	-193.327	0.6882			-25	-188	-0.33216
	-24.96	-184.706	2.33944			-24.96	-193.02	0.38941			-24.96	-187.702	-0.38821
	-24.93	-184.413	2.33873			-24.93	-192.713	0.08262			-24.93	-187.478	-0.43852
	-24.89	-184.119	2.28611			-24.89	-192.406	-0.2065			-24.89	-187.179	-0.49141
	-24.85	-183.826	2.18576			-24.85	-192.1	-0.46087			-24.85	-186.881	-0.55295
	-24.81	-183.532	2.04338			-24.81	-191.793	-0.6687			-24.81	-186.583	-0.6237
	-24.77	-183.238	1.866			-24.77	-191.486	-0.8171			-24.77	-186.284	-0.69498
	-24.73	-182.945	1.66383			-24.73	-191.179	-0.89826			-24.73	-185.986	-0.75466
	-24.69	-182.651	1.4483			-24.69	-190.872	-0.92305			-24.69	-185.687	-0.80541
	-24.65	-182.358	1.23037			-24.65	-190.565	-0.93013			-24.65	-185.389	-0.8716
	-24.61	-182.137	1.01963			-24.61	-190.335	-0.97122			-24.61	-185.091	-0.98067
	-24.58	-181.844	0.82213			-24.58	-189.952	-1.08007			-24.58	-184.867	-1.14373
	-24.53	-181.55	0.63784			-24.53	-189.722	-1.25713			-24.53	-184.568	-1.35485
	-24.5	-181.257	0.46139			-24.5	-189.415	-1.4783			-24.5	-184.27	-1.59619
	-24.45	-180.963	0.28916			-24.45	-189.108	-1.71044			-24.45	-183.972	-1.84542
	-24.42	-180.669	0.12524			-24.42	-188.801	-1.91998			-24.42	-183.673	-2.08599
	-24.38	-180.376	-0.02274			-24.38	-188.495	-2.07837			-24.38	-183.375	-2.30868
	-24.34	-180.082	-0.15192			-24.34	-188.188	-2.16367			-24.34	-183.076	-2.50815
	-24.3	-179.789	-0.26485			-24.3	-187.881	-2.1598			-24.3	-182.778	-2.68394
	-24.26	-179.568	-0.36404			-24.26	-187.651	-2.06743			-24.26	-182.48	-2.84264
	-24.22	-179.275	-0.45292			-24.22	-187.267	-1.91279			-24.22	-182.181	-2.99069
	-24.18	-178.981	-0.54517			-24.18	-187.037	-1.73244			-24.18	-181.957	-3.12314
	-24.14	-178.688	-0.65989			-24.14	-186.731	-1.5548			-24.14	-181.659	-3.23046
	-24.1	-178.394	-0.80394			-24.1	-186.424	-1.39573			-24.1	-181.361	-3.31709
	-24.06	-178.1	-0.9804			-24.06	-186.117	-1.25755			-24.06	-181.062	-3.40249
	-24.03	-177.807	-1.20333			-24.03	-185.81	-1.1346			-24.03	-180.764	-3.50807
	-23.99	-177.513	-1.46963			-23.99	-185.503	-1.02639			-23.99	-180.465	-3.64776
	-23.95	-177.22	-1.74189			-23.95	-185.196	-0.93435			-23.95	-180.167	-3.82374
	-23.91	-176.926	-1.99065			-23.91	-184.89	-0.84991			-23.91	-179.869	-4.01974
	-23.87	-176.706	-2.2204			-23.87	-184.583	-0.76548			-23.87	-179.57	-4.20317
	-23.83	-176.412	-2.43856			-23.83	-184.276	-0.68969			-23.83	-179.272	-4.35215
	-23.79	-176.119	-2.63053			-23.79	-183.969	-0.63837			-23.79	-179.048	-4.47326
	-23.75	-175.825	-2.772			-23.75	-183.662	-0.61992			-23.75	-178.675	-4.58199
	-23.71	-175.531	-2.84997			-23.71	-183.432	-0.63384			-23.71	-178.451	-4.68347
	-23.68	-175.238	-2.87021			-23.68	-183.126	-0.67469			-23.68	-178.078	-4.7771
	-23.64	-174.944	-2.84673			-23.64	-182.819	-0.73546			-23.64	-177.854	-4.86288
	-23.6	-174.651	-2.78956			-23.6	-182.512	-0.80343			-23.6	-177.556	-4.9384
	-23.56	-174.357	-2.71139			-23.56	-182.205	-0.85321			-23.56	-177.258	-4.99844
	-23.52	-174.137	-2.63044			-23.52	-181.898	-0.86144			-23.52	-176.959	-5.04562
	-23.48	-173.77	-2.55385			-23.48	-181.592	-0.82784			-23.48	-176.661	-5.09813
	-23.44	-173.55	-2.48142			-23.44	-181.285	-0.76858			-23.44	-176.362	-5.18352
	-23.4	-173.183	-2.42709			-23.4	-180.978	-0.69651			-23.4	-176.064	-5.32543
	-23.36	-172.962	-2.4019			-23.36	-180.748	-0.61627			-23.36	-175.766	-5.53007
	-23.32	-172.669	-2.38845			-23.32	-180.441	-0.53538			-23.32	-175.467	-5.7785
	-23.29	-172.375	-2.37279			-23.29	-180.134	-0.47268			-23.29	-175.243	-6.03131
	-23.24	-172.082	-2.36833			-23.24	-179.827	-0.44491			-23.24	-174.945	-6.24491
	-23.21	-171.788	-2.37915			-23.21	-179.521	-0.44969			-23.21	-174.647	-6.38997
	-23.16	-171.494	-2.38954			-23.16	-179.214	-0.47442			-23.16	-174.348	-6.45884
	-23.13	-171.201	-2.39232			-23.13	-178.907	-0.51307			-23.13	-174.05	-6.45849
	-23.09	-170.907	-2.38397			-23.09	-178.6	-0.56427			-23.09	-173.751	-6.40049
	-23.05	-170.614	-2.3522			-23.05	-178.293	-0.62139			-23.05	-173.453	-6.29726
	-23.01	-170.32	-2.29064			-23.01	-177.987	-0.67343			-23.01	-173.155	-6.16093
	-22.97	-170.1	-2.20819			-22.97	-177.757	-0.71037			-22.97	-172.856	-6.00029
	-22.94	-169.806	-2.12147			-22.94	-177.373	-0.72146			-22.94	-172.558	-5.82342
	-22.89	-169.513	-2.04885			-22.89	-177.143	-0.70559			-22.89	-172.334	-5.64625
	-22.86	-169.219	-2.01008			-22.86	-176.836	-0.68624			-22.86	-172.036	-5.49058
	-22.81	-168.925	-2.01423			-22.81	-176.529	-0.69212			-22.81	-171.737	-5.36899
	-22.78	-168.632	-2.05015			-22.78	-176.223	-0.73667			-22.78	-171.439	-5.27772
	-22.74	-168.338	-2.1084			-22.74	-175.916	-0.82743			-22.74	-171.14	-5.20277
	-22.7	-168.045	-2.19338			-22.7	-175.609	-0.96995			-22.7	-170.842	-5.12566
	-22.66	-167.751	-2.2999			-22.66	-175.302	-1.16134			-22.66	-170.544	-5.03034
	-22.62	-167.457	-2.4071			-22.62	-174.995	-1.39265			-22.62	-170.245	-4.91503
	-22.58	-167.237	-2.49898			-22.58	-174.689	-1.65807			-22.58	-169.947	-4.79493
	-22.54	-166.944	-2.56857			-22.54	-174.458	-1.95467			-22.54	-169.723	-4.69003
	-22.5	-166.65	-2.6064			-22.5	-174.075	-2.27066			-22.5	-169.425	-4.61125
	-22.46	-166.356	-2.60337			-22.46	-173.768	-2.58966			-22.46	-169.126	-4.55848
	-22.42	-166.063	-2.56379			-22.42	-173.538	-2.90266			-22.42	-168.828	-4.52996
	-22.39	-165.769	-2.50058			-22.39	-173.231	-3.20151			-22.39	-168.529	-4.5264
	-22.35	-165.476	-2.42156			-22.35	-172.924	-3.47508			-22.35	-168.231	-4.54588
	-22.31	-165.182	-2.32765			-22.31	-172.618	-3.71775			-22.31	-167.933	-4.58212
	-22.27	-164.888	-2.21277			-22.27	-172.311	-3.9301			-22.27	-167.634	-4.62796
	-22.23	-164.668	-2.06519			-22.23	-172.004	-4.11306			-22.23	-167.336	-4.67614
	-22.19	-164.375	-1.88174			-22.19	-171.697	-4.26705			-22.19	-167.037	-4.71718
	-22.15	-164.081	-1.6784			-22.15	-171.391	-4.39572			-22.15	-166.739	-4.74025
	-22.11	-163.787	-1.48124			-22.11	-171.084	-4.50545			-22.11	-166.441	-4.73615
	-22.07	-163.494	-1.31422			-22.07	-170.854	-4.60089			-22.07	-166.142	-4.69641
	-22.03	-163.2	-1.19704			-22.03	-170.547	-4.68708			-22.03	-165.844	-4.61277
	-22	-162.907	-1.14039			-22	-170.24	-4.77456			-22	-165.62	-4.48163
	-21.96	-162.613	-1.13997			-21.96	-169.933	-4.87344			-21.96	-165.322	-4.30642
	-21.92	-162.319	-1.18247			-21.92	-169.626	-4.98504			-21.92	-165.023	-4.09281
	-21.88	-162.026	-1.25142			-21.88	-169.32	-5.10388			-21.88	-164.725	-3.84382
	-21.84	-161.732	-1.32896			-21.84	-169.013	-5.22537			-21.84	-164.426	-3.56119
	-21.8	-161.439	-1.4031			-21.8	-168.706	-5.34933			-21.8	-164.128	-3.24935
	-21.76	-161.145	-1.47046			-21.76	-168.399	-5.47936			-21.76	-163.83	-2.91626
	-21.72	-160.851	-1.52956			-21.72	-168.092	-5.61957			-21.72	-163.531	-2.57134
	-21.68	-160.631	-1.57525			-21.68	-167.862	-5.77225			-21.68	-163.233	-2.22722
	-21.65	-160.338	-1.60386			-21.65	-167.479	-5.94487			-21.65	-163.009	-1.90695
	-21.6	-160.044	-1.6232			-21.6	-167.249	-6.15045			-21.6	-162.711	-1.64028
	-21.57	-159.75	-1.64934			-21.57	-166.942	-6.39084			-21.57	-162.412	-1.44769
	-21.52	-159.457	-1.6961			-21.52	-166.635	-6.64982			-21.52	-162.114	-1.33645
	-21.49	-159.163	-1.77134			-21.49	-166.328	-6.90516			-21.49	-161.815	-1.30905
	-21.45	-158.87	-1.87357			-21.45	-166.022	-7.14045			-21.45	-161.517	-1.36387
	-21.41	-158.576	-1.98869			-21.41	-165.715	-7.34815			-21.41	-161.219	-1.48904
	-21.37	-158.282	-2.09786			-21.37	-165.408	-7.52918			-21.37	-160.92	-1.66168
	-21.33	-158.062	-2.19276			-21.33	-165.178	-7.69406			-21.33	-160.622	-1.85435
	-21.29	-157.769	-2.27957			-21.29	-164.794	-7.85438			-21.29	-160.323	-2.04324
	-21.25	-157.475	-2.36949			-21.25	-164.564	-8.00936			-21.25	-160.1	-2.20909
	-21.21	-157.181	-2.47165			-21.21	-164.257	-8.15052			-21.21	-159.801	-2.33372
	-21.17	-156.888	-2.59089			-21.17	-163.951	-8.2732			-21.17	-159.503	-2.40741
	-21.13	-156.594	-2.72448			-21.13	-163.644	-8.37425			-21.13	-159.204	-2.4369
	-21.1	-156.301	-2.8638			-21.1	-163.337	-8.44049			-21.1	-158.906	-2.43607
	-21.06	-156.007	-3.00498			-21.06	-163.03	-8.45433			-21.06	-158.608	-2.41379
	-21.02	-155.713	-3.15059			-21.02	-162.723	-8.41864			-21.02	-158.309	-2.37298
	-20.98	-155.42	-3.29482			-20.98	-162.417	-8.35768			-20.98	-158.011	-2.31042
	-20.94	-155.2	-3.4196			-20.94	-162.11	-8.30095			-20.94	-157.712	-2.21833
	-20.9	-154.906	-3.51416			-20.9	-161.803	-8.28552			-20.9	-157.489	-2.0953
	-20.86	-154.612	-3.58784			-20.86	-161.496	-8.34467			-20.86	-157.19	-1.95305
	-20.82	-154.319	-3.65651			-20.82	-161.189	-8.48179			-20.82	-156.892	-1.80727
	-20.78	-154.025	-3.72673			-20.78	-160.959	-8.6811			-20.78	-156.593	-1.6656
	-20.75	-153.732	-3.79962			-20.75	-160.653	-8.92444			-20.75	-156.295	-1.52796
	-20.71	-153.438	-3.88103			-20.71	-160.346	-9.18422			-20.71	-155.997	-1.39379
	-20.67	-153.144	-3.97964			-20.67	-160.039	-9.43716			-20.67	-155.698	-1.26643
	-20.63	-152.851	-4.09517			-20.63	-159.732	-9.67748			-20.63	-155.4	-1.15493
	-20.59	-152.631	-4.21348			-20.59	-159.425	-9.88854			-20.59	-155.101	-1.07394
	-20.55	-152.264	-4.31462			-20.55	-159.119	-10.033			-20.55	-154.803	-1.0411
	-20.51	-152.043	-4.38411			-20.51	-158.812	-10.0932			-20.51	-154.505	-1.07095
	-20.47	-151.676	-4.41806			-20.47	-158.505	-10.0877			-20.47	-154.206	-1.16586
	-20.43	-151.456	-4.42075			-20.43	-158.275	-10.0351			-20.43	-153.908	-1.31368
	-20.39	-151.163	-4.39829			-20.39	-157.968	-9.93037			-20.39	-153.609	-1.49412
	-20.36	-150.869	-4.35556			-20.36	-157.661	-9.76675			-20.36	-153.386	-1.68702
	-20.31	-150.575	-4.29797			-20.31	-157.354	-9.55262			-20.31	-153.087	-1.88078
	-20.28	-150.282	-4.23133			-20.28	-157.048	-9.30184			-20.28	-152.789	-2.07492
	-20.23	-149.988	-4.16222			-20.23	-156.741	-9.03407			-20.23	-152.49	-2.27336
	-20.2	-149.695	-4.09809			-20.2	-156.434	-8.78346			-20.2	-152.192	-2.47574
	-20.16	-149.401	-4.04471			-20.16	-156.127	-8.57989			-20.16	-151.894	-2.67477
	-20.12	-149.107	-4.00733			-20.12	-155.82	-8.43249			-20.12	-151.595	-2.86172
	-20.08	-148.814	-3.99091			-20.08	-155.514	-8.34305			-20.08	-151.297	-3.03337
	-20.04	-148.594	-3.99631			-20.04	-155.284	-8.31084			-20.04	-150.998	-3.19268
	-20.01	-148.3	-4.01852			-20.01	-154.9	-8.31598			-20.01	-150.775	-3.34463
	-19.96	-148.006	-4.04923			-19.96	-154.67	-8.3178			-19.96	-150.476	-3.49396
	-19.93	-147.713	-4.08449			-19.93	-154.363	-8.27734			-19.93	-150.178	-3.64129
	-19.88	-147.419	-4.12649			-19.88	-154.056	-8.17905			-19.88	-149.879	-3.7745
	-19.85	-147.126	-4.17602			-19.85	-153.75	-8.03122			-19.85	-149.581	-3.86956
	-19.81	-146.832	-4.22829			-19.81	-153.443	-7.85008			-19.81	-149.283	-3.90519
	-19.77	-146.538	-4.27366			-19.77	-153.136	-7.64761			-19.77	-148.984	-3.87475
	-19.73	-146.245	-4.30141			-19.73	-152.829	-7.42808			-19.73	-148.686	-3.78606
	-19.69	-146.025	-4.30548			-19.69	-152.522	-7.18942			-19.69	-148.387	-3.65536
	-19.65	-145.731	-4.28613			-19.65	-152.215	-6.92871			-19.65	-148.089	-3.50496
	-19.61	-145.437	-4.24425			-19.61	-151.985	-6.65247			-19.61	-147.865	-3.36253
	-19.57	-145.144	-4.1767			-19.57	-151.602	-6.38177			-19.57	-147.567	-3.25603
	-19.53	-144.85	-4.079			-19.53	-151.372	-6.1415			-19.53	-147.268	-3.20948
	-19.49	-144.557	-3.94573			-19.49	-151.065	-5.95001			-19.49	-146.97	-3.24126
	-19.46	-144.263	-3.7697			-19.46	-150.758	-5.82009			-19.46	-146.672	-3.35943
	-19.42	-143.969	-3.55215			-19.42	-150.451	-5.7538			-19.42	-146.373	-3.55865
	-19.38	-143.676	-3.30934			-19.38	-150.145	-5.73631			-19.38	-146.075	-3.82345
	-19.34	-143.382	-3.06287			-19.34	-149.838	-5.75251			-19.34	-145.776	-4.13309
	-19.3	-143.162	-2.83478			-19.3	-149.531	-5.80324			-19.3	-145.478	-4.46359
	-19.26	-142.868	-2.64564			-19.26	-149.224	-5.89324			-19.26	-145.18	-4.7883
	-19.22	-142.575	-2.50403			-19.22	-148.917	-6.01913			-19.22	-144.881	-5.08022
	-19.18	-142.281	-2.40379			-19.18	-148.611	-6.17222			-19.18	-144.583	-5.31389
	-19.14	-141.988	-2.32899			-19.14	-148.381	-6.3365			-19.14	-144.284	-5.46493
	-19.11	-141.694	-2.26089			-19.11	-148.074	-6.48998			-19.11	-143.986	-5.51596
	-19.07	-141.4	-2.19052			-19.07	-147.767	-6.6197			-19.07	-143.762	-5.46884
	-19.03	-141.107	-2.1217			-19.03	-147.46	-6.72709			-19.03	-143.464	-5.34509
	-18.99	-140.813	-2.05932			-18.99	-147.153	-6.81398			-18.99	-143.165	-5.17133
	-18.95	-140.593	-2.00268			-18.95	-146.846	-6.87623			-18.95	-142.867	-4.97018
	-18.91	-140.226	-1.94829			-18.91	-146.54	-6.91753			-18.91	-142.569	-4.7601
	-18.87	-140.006	-1.89183			-18.87	-146.233	-6.95359			-18.87	-142.27	-4.55096
	-18.83	-139.639	-1.8295			-18.83	-145.926	-6.99488			-18.83	-141.972	-4.3394
	-18.79	-139.419	-1.7658			-18.79	-145.696	-7.03831			-18.79	-141.673	-4.11606
	-18.75	-139.125	-1.71872			-18.75	-145.389	-7.07394			-18.75	-141.375	-3.87498
	-18.72	-138.831	-1.70993			-18.72	-145.082	-7.08891			-18.72	-141.151	-3.61458
	-18.67	-138.538	-1.75103			-18.67	-144.776	-7.07078			-18.67	-140.853	-3.33935
	-18.64	-138.244	-1.83835			-18.64	-144.469	-7.01282			-18.64	-140.554	-3.06306
	-18.59	-137.951	-1.95373			-18.59	-144.162	-6.91221			-18.59	-140.256	-2.80399
	-18.56	-137.657	-2.07059			-18.56	-143.855	-6.76637			-18.56	-139.958	-2.57814
	-18.52	-137.363	-2.1614			-18.52	-143.548	-6.58166			-18.52	-139.659	-2.39602
	-18.48	-137.07	-2.20312			-18.48	-143.242	-6.37888			-18.48	-139.361	-2.25955
	-18.44	-136.776	-2.18567			-18.44	-142.935	-6.18094			-18.44	-139.062	-2.16133
	-18.4	-136.556	-2.11942			-18.4	-142.705	-6.0047			-18.4	-138.764	-2.08994
	-18.36	-136.262	-2.02958			-18.36	-142.321	-5.86571			-18.36	-138.466	-2.03425
	-18.32	-135.969	-1.93971			-18.32	-142.091	-5.77888			-18.32	-138.242	-1.9847
	-18.28	-135.675	-1.86155			-18.28	-141.784	-5.75243			-18.28	-137.943	-1.93481
	-18.24	-135.382	-1.80152			-18.24	-141.477	-5.78709			-18.24	-137.645	-1.87965
	-18.21	-135.088	-1.77004			-18.21	-141.171	-5.86155			-18.21	-137.347	-1.81244
	-18.17	-134.794	-1.77831			-18.17	-140.864	-5.90693			-18.17	-137.048	-1.7286
	-18.13	-134.501	-1.83373			-18.13	-140.557	-5.87608			-18.13	-136.75	-1.63393
	-18.09	-134.207	-1.94046			-18.09	-140.25	-5.81734			-18.09	-136.451	-1.5448
	-18.05	-133.914	-2.09227			-18.05	-139.944	-5.77302			-18.05	-136.153	-1.47877
	-18.01	-133.693	-2.26782			-18.01	-139.637	-5.74303			-18.01	-135.855	-1.44624
	-17.97	-133.4	-2.4453			-17.97	-139.407	-5.77442			-17.97	-135.631	-1.44689
	-17.93	-133.106	-2.61414			-17.93	-139.023	-5.8825			-17.93	-135.332	-1.46726
	-17.89	-132.813	-2.76701			-17.89	-138.716	-5.98496			-17.89	-135.034	-1.48332
	-17.85	-132.519	-2.89559			-17.85	-138.486	-5.99783			-17.85	-134.736	-1.47015
	-17.82	-132.225	-2.99854			-17.82	-138.179	-5.84596			-17.82	-134.437	-1.40977
	-17.78	-131.932	-3.08382			-17.78	-137.873	-5.4782			-17.78	-134.139	-1.29435
	-17.74	-131.638	-3.16159			-17.74	-137.566	-4.92352			-17.74	-133.84	-1.13004
	-17.7	-131.345	-3.24108			-17.7	-137.259	-4.21376			-17.7	-133.542	-0.93459
	-17.66	-131.124	-3.33154			-17.66	-136.952	-3.37959			-17.66	-133.244	-0.72579
	-17.62	-130.757	-3.436			-17.62	-136.645	-2.55047			-17.62	-132.945	-0.5145
	-17.58	-130.537	-3.54842			-17.58	-136.339	-1.89055			-17.58	-132.647	-0.30688
	-17.54	-130.17	-3.66185			-17.54	-136.032	-1.46844			-17.54	-132.348	-0.10866
	-17.5	-129.95	-3.77318			-17.5	-135.802	-1.26988			-17.5	-132.05	0.07129
	-17.46	-129.656	-3.88222			-17.46	-135.495	-1.2668			-17.46	-131.752	0.21928
	-17.43	-129.363	-3.98898			-17.43	-135.188	-1.4084			-17.43	-131.528	0.32026
	-17.38	-129.069	-4.08709			-17.38	-134.881	-1.59917			-17.38	-131.229	0.366
	-17.35	-128.776	-4.16072			-17.35	-134.575	-1.75583			-17.35	-130.931	0.35956
	-17.3	-128.482	-4.18887			-17.3	-134.268	-1.84559			-17.3	-130.633	0.30993
	-17.27	-128.188	-4.15396			-17.27	-133.961	-1.8538			-17.27	-130.334	0.22235
	-17.23	-127.895	-4.051			-17.23	-133.654	-1.79697			-17.23	-130.036	0.09343
	-17.19	-127.601	-3.88698			-17.19	-133.347	-1.75453			-17.19	-129.737	-0.08658
	-17.15	-127.308	-3.67433			-17.15	-133.041	-1.81729			-17.15	-129.439	-0.32766
	-17.11	-127.087	-3.43135			-17.11	-132.81	-2.0239			-17.11	-129.141	-0.63486
	-17.08	-126.794	-3.18184			-17.08	-132.427	-2.36026			-17.08	-128.917	-1.00445
	-17.03	-126.5	-2.94807			-17.03	-132.197	-2.78436			-17.03	-128.618	-1.42124
	-17	-126.207	-2.74752			-17	-131.89	-3.25237			-17	-128.32	-1.86151
	-16.95	-125.913	-2.59392			-16.95	-131.583	-3.7317			-16.95	-128.022	-2.29855
	-16.92	-125.619	-2.49602			-16.92	-131.276	-4.16555			-16.92	-127.723	-2.70316
	-16.88	-125.326	-2.45533			-16.88	-130.97	-4.44737			-16.88	-127.425	-3.04502
	-16.84	-125.032	-2.46517			-16.84	-130.663	-4.49148			-16.84	-127.126	-3.30004
	-16.8	-124.739	-2.5112			-16.8	-130.356	-4.30729			-16.8	-126.828	-3.45322
	-16.76	-124.518	-2.57334			-16.76	-130.049	-3.96512			-16.76	-126.53	-3.49428
	-16.72	-124.225	-2.62937			-16.72	-129.742	-3.52685			-16.72	-126.231	-3.42036
	-16.68	-123.931	-2.66316			-16.68	-129.512	-3.04012			-16.68	-126.007	-3.24722
	-16.64	-123.638	-2.67539			-16.64	-129.129	-2.56347			-16.64	-125.709	-3.01039
	-16.6	-123.344	-2.68139			-16.6	-128.899	-2.14591			-16.6	-125.411	-2.75396
	-16.56	-123.05	-2.69507			-16.56	-128.592	-1.80093			-16.56	-125.112	-2.52377
	-16.53	-122.757	-2.71995			-16.53	-128.285	-1.53351			-16.53	-124.814	-2.3619
	-16.49	-122.463	-2.75043			-16.49	-127.978	-1.35197			-16.49	-124.515	-2.29282
	-16.45	-122.17	-2.77132			-16.45	-127.671	-1.24501			-16.45	-124.217	-2.31499
	-16.41	-121.876	-2.76086			-16.41	-127.365	-1.19196			-16.41	-123.919	-2.41038
	-16.37	-121.656	-2.70016			-16.37	-127.058	-1.18006			-16.37	-123.62	-2.5582
	-16.33	-121.362	-2.57749			-16.33	-126.751	-1.1923			-16.33	-123.396	-2.73867
	-16.29	-121.069	-2.3884			-16.29	-126.444	-1.21231			-16.29	-123.023	-2.93702
	-16.25	-120.775	-2.1371			-16.25	-126.138	-1.25274			-16.25	-122.8	-3.14775
	-16.21	-120.481	-1.83409			-16.21	-125.907	-1.34742			-16.21	-122.427	-3.36866
	-16.18	-120.188	-1.49191			-16.18	-125.601	-1.5039			-16.18	-122.203	-3.59602
	-16.14	-119.894	-1.12283			-16.14	-125.294	-1.68909			-16.14	-121.904	-3.82805
	-16.1	-119.601	-0.7388			-16.1	-124.987	-1.85651			-16.1	-121.606	-4.06666
	-16.06	-119.307	-0.35646			-16.06	-124.68	-1.97082			-16.06	-121.308	-4.31788
	-16.02	-119.087	-0.0012			-16.02	-124.373	-2.0292			-16.02	-121.009	-4.59038
	-15.98	-118.72	0.29632			-15.98	-124.067	-2.05191			-15.98	-120.711	-4.88668
	-15.94	-118.5	0.50907			-15.94	-123.76	-2.03379			-15.94	-120.412	-5.1976
	-15.9	-118.133	0.62512			-15.9	-123.453	-1.93306			-15.9	-120.114	-5.50877
	-15.86	-117.912	0.65394			-15.86	-123.223	-1.71936			-15.86	-119.816	-5.80544
	-15.82	-117.619	0.62154			-15.82	-122.916	-1.4132			-15.82	-119.517	-6.0702
	-15.79	-117.325	0.55906			-15.79	-122.609	-1.0824			-15.79	-119.293	-6.28537
	-15.74	-117.032	0.49084			-15.74	-122.302	-0.80163			-15.74	-118.995	-6.43907
	-15.71	-116.738	0.43051			-15.71	-121.996	-0.59162			-15.71	-118.697	-6.52573
	-15.66	-116.444	0.3875			-15.66	-121.689	-0.43884			-15.66	-118.398	-6.54322
	-15.63	-116.151	0.37106			-15.63	-121.382	-0.35457			-15.63	-118.1	-6.49231
	-15.59	-115.857	0.38546			-15.59	-121.075	-0.33098			-15.59	-117.801	-6.37632
	-15.55	-115.564	0.42547			-15.55	-120.769	-0.32422			-15.55	-117.503	-6.20184
	-15.51	-115.27	0.47954			-15.51	-120.462	-0.32053			-15.51	-117.205	-5.9856
	-15.47	-115.05	0.53648			-15.47	-120.232	-0.31996			-15.47	-116.906	-5.75867
	-15.43	-114.756	0.58836			-15.43	-119.848	-0.28671			-15.43	-116.608	-5.55688
	-15.39	-114.463	0.63276			-15.39	-119.618	-0.18877			-15.39	-116.384	-5.4052
	-15.35	-114.169	0.67464			-15.35	-119.311	-0.05349			-15.35	-116.086	-5.30895
	-15.31	-113.875	0.71827			-15.31	-119.004	0.05017			-15.31	-115.787	-5.25535
	-15.28	-113.582	0.75787			-15.28	-118.698	0.08426			-15.28	-115.489	-5.22257
	-15.24	-113.288	0.78098			-15.24	-118.391	0.07003			-15.24	-115.19	-5.19212
	-15.2	-112.995	0.77679			-15.2	-118.084	0.04252			-15.2	-114.892	-5.15768
	-15.16	-112.701	0.73786			-15.16	-117.777	0.03113			-15.16	-114.594	-5.12287
	-15.12	-112.481	0.65743			-15.12	-117.47	0.06063			-15.12	-114.295	-5.09327
	-15.08	-112.187	0.52922			-15.08	-117.164	0.11529			-15.08	-113.997	-5.07376
	-15.04	-111.894	0.34899			-15.04	-116.933	0.14124			-15.04	-113.773	-5.07051
	-15	-111.6	0.11587			-15	-116.55	0.11104			-15	-113.475	-5.09082
	-14.96	-111.306	-0.16455			-14.96	-116.32	0.05392			-14.96	-113.176	-5.13916
	-14.92	-111.013	-0.47804			-14.92	-116.013	0.01901			-14.92	-112.878	-5.21409
	-14.89	-110.719	-0.80532			-14.89	-115.706	0.03157			-14.89	-112.579	-5.31096
	-14.85	-110.426	-1.12577			-14.85	-115.4	0.08502			-14.85	-112.281	-5.42626
	-14.81	-110.132	-1.41783			-14.81	-115.093	0.15844			-14.81	-111.983	-5.55608
	-14.77	-109.838	-1.65853			-14.77	-114.786	0.23721			-14.77	-111.684	-5.69085
	-14.73	-109.618	-1.82566			-14.73	-114.479	0.32248			-14.73	-111.386	-5.81183
	-14.69	-109.251	-1.91037			-14.69	-114.172	0.42004			-14.69	-111.087	-5.89299
	-14.65	-109.031	-1.93174			-14.65	-113.865	0.53284			-14.65	-110.789	-5.90952
	-14.61	-108.664	-1.9301			-14.61	-113.559	0.67745			-14.61	-110.491	-5.84467
	-14.57	-108.444	-1.94167			-14.57	-113.329	0.8797			-14.57	-110.192	-5.69396
	-14.54	-108.15	-1.97847			-14.54	-113.022	1.13722			-14.54	-109.894	-5.46694
	-14.5	-107.857	-2.0311			-14.5	-112.715	1.41357			-14.5	-109.67	-5.18044
	-14.46	-107.563	-2.09191			-14.46	-112.408	1.67535			-14.46	-109.372	-4.84709
	-14.42	-107.269	-2.16412			-14.42	-112.101	1.91711			-14.42	-109.073	-4.4702
	-14.38	-107.049	-2.24432			-14.38	-111.795	2.14902			-14.38	-108.775	-4.05021
	-14.34	-106.682	-2.31469			-14.34	-111.488	2.37708			-14.34	-108.476	-3.59392
	-14.3	-106.462	-2.35778			-14.3	-111.181	2.60506			-14.3	-108.178	-3.11686
	-14.26	-106.095	-2.36464			-14.26	-110.874	2.83369			-14.26	-107.88	-2.64263
	-14.22	-105.875	-2.33108			-14.22	-110.644	3.04386			-14.22	-107.581	-2.1999
	-14.18	-105.581	-2.26233			-14.18	-110.337	3.20706			-14.18	-107.283	-1.81641
	-14.15	-105.288	-2.18091			-14.15	-110.031	3.32232			-14.15	-107.059	-1.51166
	-14.1	-104.994	-2.11742			-14.1	-109.724	3.413			-14.1	-106.761	-1.29007
	-14.07	-104.7	-2.09513			-14.07	-109.417	3.48745			-14.07	-106.462	-1.14115
	-14.02	-104.407	-2.13441			-14.02	-109.11	3.53694			-14.02	-106.164	-1.04933
	-13.99	-104.113	-2.25815			-13.99	-108.803	3.55639			-13.99	-105.865	-1.00216
	-13.95	-103.82	-2.47717			-13.95	-108.496	3.53872			-13.95	-105.567	-0.99124
	-13.91	-103.526	-2.77936			-13.91	-108.19	3.47463			-13.91	-105.269	-1.01647
	-13.87	-103.232	-3.13297			-13.87	-107.883	3.36852			-13.87	-104.97	-1.09135
	-13.83	-103.012	-3.49184			-13.83	-107.576	3.2368			-13.83	-104.672	-1.23258
	-13.79	-102.719	-3.80769			-13.79	-107.269	3.09761			-13.79	-104.373	-1.44229
	-13.75	-102.425	-4.04997			-13.75	-107.039	2.97077			-13.75	-104.15	-1.70262
	-13.71	-102.131	-4.21574			-13.71	-106.656	2.87692			-13.71	-103.851	-1.98111
	-13.67	-101.838	-4.32338			-13.67	-106.426	2.82571			-13.67	-103.553	-2.24022
	-13.64	-101.544	-4.40137			-13.64	-106.119	2.80882			-13.64	-103.254	-2.44409
	-13.6	-101.251	-4.47738			-13.6	-105.812	2.81173			-13.6	-102.956	-2.55916
	-13.56	-100.957	-4.56555			-13.56	-105.505	2.82659			-13.56	-102.658	-2.55921
	-13.52	-100.663	-4.66519			-13.52	-105.198	2.85223			-13.52	-102.359	-2.43394
	-13.48	-100.37	-4.77025			-13.48	-104.892	2.89137			-13.48	-102.061	-2.18828
	-13.44	-100.15	-4.87428			-13.44	-104.585	2.94696			-13.44	-101.762	-1.83725
	-13.4	-99.856	-4.97077			-13.4	-104.355	3.01118			-13.4	-101.539	-1.40799
	-13.36	-99.5624	-5.04679			-13.36	-103.971	3.06219			-13.36	-101.166	-0.94171
	-13.32	-99.2688	-5.0768			-13.32	-103.664	3.07685			-13.32	-100.942	-0.48233
	-13.28	-98.9752	-5.03276			-13.28	-103.434	3.03618			-13.28	-100.569	-0.06376
	-13.25	-98.6816	-4.8971			-13.25	-103.127	2.92135			-13.25	-100.345	0.29042
	-13.21	-98.388	-4.66655			-13.21	-102.821	2.72132			-13.21	-100.047	0.56633
	-13.17	-98.0944	-4.35994			-13.17	-102.514	2.43877			-13.17	-99.7482	0.76116
	-13.13	-97.8008	-4.02208			-13.13	-102.207	2.07816			-13.13	-99.4498	0.8768
	-13.09	-97.5806	-3.70979			-13.09	-101.9	1.63888			-13.09	-99.1514	0.90953
	-13.05	-97.2136	-3.47002			-13.05	-101.594	1.12418			-13.05	-98.853	0.84717
	-13.01	-96.9934	-3.32478			-13.01	-101.287	0.55221			-13.01	-98.5546	0.67884
	-12.97	-96.6264	-3.27308			-12.97	-100.98	-0.03957			-12.97	-98.2562	0.40729
	-12.93	-96.4062	-3.30711			-12.93	-100.75	-0.60118			-12.93	-97.9578	0.04714
	-12.89	-96.1126	-3.42177			-12.89	-100.443	-1.08766			-12.89	-97.6594	-0.38386
	-12.86	-95.819	-3.60751			-12.86	-100.136	-1.47842			-12.86	-97.4356	-0.86451
	-12.81	-95.5254	-3.84293			-12.81	-99.8294	-1.78134			-12.81	-97.1372	-1.36611
	-12.78	-95.2318	-4.09596			-12.78	-99.5226	-2.01902			-12.78	-96.8388	-1.85271
	-12.73	-94.9382	-4.3253			-12.73	-99.2158	-2.21959			-12.73	-96.5404	-2.28266
	-12.7	-94.6446	-4.4874			-12.7	-98.909	-2.41595			-12.7	-96.242	-2.61331
	-12.66	-94.351	-4.55383			-12.66	-98.6022	-2.63462			-12.66	-95.9436	-2.81394
	-12.62	-94.0574	-4.52407			-12.62	-98.2954	-2.8802			-12.62	-95.6452	-2.8747
	-12.58	-93.7638	-4.42384			-12.58	-97.9886	-3.13209			-12.58	-95.3468	-2.79825
	-12.54	-93.5436	-4.28468			-12.54	-97.7585	-3.35262			-12.54	-95.0484	-2.59085
	-12.5	-93.25	-4.12215			-12.5	-97.375	-3.50293			-12.5	-94.8246	-2.26612
	-12.46	-92.9564	-3.94336			-12.46	-97.1449	-3.55887			-12.46	-94.5262	-1.84652
	-12.42	-92.6628	-3.7666			-12.42	-96.8381	-3.51594			-12.42	-94.2278	-1.35833
	-12.38	-92.3692	-3.62307			-12.38	-96.5313	-3.39027			-12.38	-93.9294	-0.8306
	-12.35	-92.0756	-3.54548			-12.35	-96.2245	-3.21651			-12.35	-93.631	-0.29422
	-12.31	-91.782	-3.5542			-12.31	-95.9177	-3.02934			-12.31	-93.3326	0.22271
	-12.27	-91.4884	-3.65113			-12.27	-95.6109	-2.84865			-12.27	-93.0342	0.69537
	-12.23	-91.1948	-3.82639			-12.23	-95.3041	-2.69193			-12.23	-92.7358	1.10289
	-12.19	-90.9746	-4.067			-12.19	-94.9973	-2.58163			-12.19	-92.4374	1.43553
	-12.15	-90.681	-4.36153			-12.15	-94.6905	-2.5258			-12.15	-92.139	1.69818
	-12.11	-90.3874	-4.7017			-12.11	-94.4604	-2.51115			-12.11	-91.9152	1.90334
	-12.07	-90.0938	-5.07924			-12.07	-94.0769	-2.52115			-12.07	-91.6168	2.06202
	-12.03	-89.8002	-5.48002			-12.03	-93.8468	-2.54355			-12.03	-91.3184	2.17628
	-11.99	-89.5066	-5.8824			-11.99	-93.54	-2.56337			-11.99	-91.02	2.23562
	-11.96	-89.213	-6.26312			-11.96	-93.2332	-2.56858			-11.96	-90.7216	2.22245
	-11.92	-88.9194	-6.60499			-11.92	-92.9264	-2.56839			-11.92	-90.4232	2.12349
	-11.88	-88.6258	-6.89579			-11.88	-92.6196	-2.59318			-11.88	-90.1248	1.93873
	-11.84	-88.3322	-7.12516			-11.84	-92.3128	-2.67152			-11.84	-89.8264	1.67895
	-11.8	-88.112	-7.28928			-11.8	-92.006	-2.81601			-11.8	-89.528	1.35627
	-11.76	-87.745	-7.3913			-11.76	-91.6992	-3.02811			-11.76	-89.3042	0.98504
	-11.72	-87.5248	-7.43535			-11.72	-91.3924	-3.30207			-11.72	-88.9312	0.59315
	-11.68	-87.1578	-7.42538			-11.68	-91.0856	-3.61424			-11.68	-88.7074	0.22366
	-11.64	-86.9376	-7.36551			-11.64	-90.8555	-3.92149			-11.64	-88.3344	-0.07663
	-11.61	-86.644	-7.26031			-11.61	-90.5487	-4.18815			-11.61	-88.1106	-0.26828
	-11.57	-86.3504	-7.11935			-11.57	-90.2419	-4.39317			-11.57	-87.8122	-0.32903
	-11.53	-86.0568	-6.95957			-11.53	-89.9351	-4.50753			-11.53	-87.5138	-0.26259
	-11.49	-85.7632	-6.8024			-11.49	-89.6283	-4.50177			-11.49	-87.2154	-0.09414
	-11.45	-85.543	-6.66764			-11.45	-89.3215	-4.36643			-11.45	-86.917	0.14529
	-11.41	-85.176	-6.56419			-11.41	-89.0147	-4.10427			-11.41	-86.6186	0.42291
	-11.37	-84.9558	-6.48485			-11.37	-88.7079	-3.72504			-11.37	-86.3202	0.69651
	-11.33	-84.5888	-6.40871			-11.33	-88.4011	-3.25491			-11.33	-86.0218	0.92046
	-11.29	-84.3686	-6.31375			-11.29	-88.171	-2.73807			-11.29	-85.7234	1.06311
	-11.25	-84.075	-6.19228			-11.25	-87.8642	-2.22783			-11.25	-85.425	1.11619
	-11.22	-83.7814	-6.0518			-11.22	-87.5574	-1.77809			-11.22	-85.2012	1.09349
	-11.17	-83.4878	-5.90479			-11.17	-87.2506	-1.43702			-11.17	-84.9028	1.01999
	-11.14	-83.1942	-5.76256			-11.14	-86.9438	-1.23492			-11.14	-84.6044	0.91549
	-11.09	-82.9006	-5.63735			-11.09	-86.637	-1.17694			-11.09	-84.306	0.78705
	-11.06	-82.607	-5.54441			-11.06	-86.3302	-1.25134			-11.06	-84.0076	0.63423
	-11.02	-82.3134	-5.49767			-11.02	-86.0234	-1.44319			-11.02	-83.7092	0.45562
	-10.98	-82.0198	-5.50475			-10.98	-85.7166	-1.74011			-10.98	-83.4108	0.25239
	-10.94	-81.7262	-5.56186			-10.94	-85.4098	-2.12401			-10.94	-83.1124	0.03285
	-10.9	-81.506	-5.6483			-10.9	-85.103	-2.56584			-10.9	-82.814	-0.18746
	-10.86	-81.2124	-5.72756			-10.86	-84.7962	-3.0369			-10.86	-82.5156	-0.39265
	-10.82	-80.9188	-5.75479			-10.82	-84.5661	-3.51707			-10.82	-82.2918	-0.57196
	-10.78	-80.6252	-5.68637			-10.78	-84.1826	-3.99381			-10.78	-81.9934	-0.72046
	-10.74	-80.3316	-5.4937			-10.74	-83.9525	-4.4622			-10.74	-81.695	-0.83653
	-10.71	-80.038	-5.17666			-10.71	-83.6457	-4.91472			-10.71	-81.3966	-0.91799
	-10.67	-79.7444	-4.76311			-10.67	-83.3389	-5.32314			-10.67	-81.0982	-0.95814
	-10.63	-79.4508	-4.30207			-10.63	-83.0321	-5.63962			-10.63	-80.7998	-0.94558
	-10.59	-79.1572	-3.85535			-10.59	-82.7253	-5.8169			-10.59	-80.5014	-0.87051
	-10.55	-78.937	-3.4685			-10.55	-82.4185	-5.82289			-10.55	-80.203	-0.73089
	-10.51	-78.6434	-3.14723			-10.51	-82.1117	-5.64701			-10.51	-79.9046	-0.53492
	-10.47	-78.3498	-2.8805			-10.47	-81.8816	-5.30599			-10.47	-79.6808	-0.30562
	-10.43	-78.0562	-2.66814			-10.43	-81.4981	-4.84322			-10.43	-79.3078	-0.08084
	-10.39	-77.7626	-2.50965			-10.39	-81.268	-4.32111			-10.39	-79.084	0.10005
	-10.35	-77.469	-2.38617			-10.35	-80.9612	-3.8109			-10.35	-78.711	0.21158
	-10.32	-77.1754	-2.26678			-10.32	-80.6544	-3.3769			-10.32	-78.4872	0.24776
	-10.28	-76.8818	-2.12561			-10.28	-80.3476	-3.06126			-10.28	-78.1888	0.21871
	-10.24	-76.5882	-1.94873			-10.24	-80.0408	-2.88046			-10.24	-77.8904	0.14434
	-10.2	-76.2946	-1.73457			-10.2	-79.734	-2.82994			-10.2	-77.592	0.05074
	-10.16	-76.0744	-1.49456			-10.16	-79.4272	-2.89056			-10.16	-77.2936	-0.03104
	-10.12	-75.7074	-1.24395			-10.12	-79.1204	-3.03047			-10.12	-76.9952	-0.0685
	-10.08	-75.4872	-0.99233			-10.08	-78.8136	-3.20095			-10.08	-76.6968	-0.03579
	-10.04	-75.1202	-0.7573			-10.04	-78.5068	-3.34042			-10.04	-76.3984	0.0757
	-10	-74.9	-0.57796			-10	-78.2767	-3.38714			-10	-76.1	0.24917
	-9.97	-74.6064	-0.49357			-9.97	-77.9699	-3.2956			-9.97	-75.8016	0.44404
	-9.93	-74.3128	-0.51678			-9.93	-77.6631	-3.05784			-9.93	-75.5778	0.60934
	-9.89	-74.0192	-0.63646			-9.89	-77.3563	-2.71023			-9.89	-75.2794	0.69915
	-9.85	-73.7256	-0.82968			-9.85	-77.0495	-2.3215			-9.85	-74.981	0.68427
	-9.81	-73.432	-1.06842			-9.81	-76.7427	-1.97698			-9.81	-74.6826	0.56084
	-9.77	-73.1384	-1.32541			-9.77	-76.4359	-1.75393			-9.77	-74.3842	0.3487
	-9.73	-72.8448	-1.57192			-9.73	-76.1291	-1.69761			-9.73	-74.0858	0.07903
	-9.69	-72.5512	-1.77224			-9.69	-75.8223	-1.82386			-9.69	-73.7874	-0.21492
	-9.65	-72.331	-1.89252			-9.65	-75.5922	-2.12929			-9.65	-73.489	-0.50227
	-9.61	-72.0374	-1.91816			-9.61	-75.2854	-2.58416			-9.61	-73.1906	-0.76059
	-9.57	-71.7438	-1.86054			-9.57	-74.9786	-3.13277			-9.57	-72.9668	-0.97881
	-9.53	-71.4502	-1.75373			-9.53	-74.6718	-3.71285			-9.53	-72.6684	-1.154
	-9.49	-71.1566	-1.64661			-9.49	-74.365	-4.26782			-9.49	-72.37	-1.28772
	-9.45	-70.863	-1.58716			-9.45	-74.0582	-4.74904			-9.45	-72.0716	-1.38733
	-9.42	-70.5694	-1.60694			-9.42	-73.7514	-5.12121			-9.42	-71.7732	-1.46591
	-9.38	-70.2758	-1.71746			-9.38	-73.4446	-5.36544			-9.38	-71.4748	-1.53518
	-9.34	-69.9822	-1.91514			-9.34	-73.1378	-5.48029			-9.34	-71.1764	-1.60106
	-9.3	-69.6886	-2.18419			-9.3	-72.831	-5.48438			-9.3	-70.878	-1.66316
	-9.26	-69.4684	-2.49461			-9.26	-72.5242	-5.40995			-9.26	-70.5796	-1.70983
	-9.22	-69.1748	-2.80921			-9.22	-72.2174	-5.29355			-9.22	-70.2812	-1.71509
	-9.18	-68.8812	-3.10323			-9.18	-71.9873	-5.17492			-9.18	-70.0574	-1.64688
	-9.14	-68.5876	-3.37683			-9.14	-71.6038	-5.08658			-9.14	-69.759	-1.48169
	-9.1	-68.294	-3.65065			-9.1	-71.3737	-5.03703			-9.1	-69.4606	-1.21678
	-9.07	-68.0004	-3.95496			-9.07	-71.0669	-5.01652			-9.07	-69.1622	-0.87401
	-9.03	-67.7068	-4.31854			-9.03	-70.7601	-5.01496			-9.03	-68.8638	-0.49646
	-8.99	-67.4132	-4.7538			-8.99	-70.4533	-5.02665			-8.99	-68.5654	-0.14155
	-8.95	-67.1196	-5.24545			-8.95	-70.1465	-5.04701			-8.95	-68.267	0.13089
	-8.91	-66.826	-5.75676			-8.91	-69.8397	-5.0719			-8.91	-67.9686	0.27375
	-8.87	-66.6058	-6.24413			-8.87	-69.5329	-5.09725			-8.87	-67.6702	0.26119
	-8.83	-66.2388	-6.66406			-8.83	-69.2261	-5.11913			-8.83	-67.4464	0.08982
	-8.79	-66.0186	-6.97859			-8.79	-68.9193	-5.13865			-8.79	-67.0734	-0.21856
	-8.75	-65.6516	-7.16231			-8.75	-68.6125	-5.1611			-8.75	-66.8496	-0.61727
	-8.71	-65.4314	-7.20053			-8.71	-68.3824	-5.18314			-8.71	-66.4766	-1.0488
	-8.68	-65.1378	-7.08589			-8.68	-68.0756	-5.18668			-8.68	-66.2528	-1.46465
	-8.64	-64.8442	-6.82843			-8.64	-67.7688	-5.14777			-8.64	-65.9544	-1.83285
	-8.6	-64.5506	-6.46784			-8.6	-67.462	-5.04821			-8.6	-65.656	-2.13328
	-8.56	-64.257	-6.0673			-8.56	-67.1552	-4.88459			-8.56	-65.3576	-2.35482
	-8.52	-64.0368	-5.69232			-8.52	-66.8484	-4.67748			-8.52	-65.0592	-2.49634
	-8.48	-63.6698	-5.3923			-8.48	-66.5416	-4.46509			-8.48	-64.7608	-2.56443
	-8.44	-63.4496	-5.18866			-8.44	-66.2348	-4.26599			-8.44	-64.4624	-2.57086
	-8.4	-63.0826	-5.06961			-8.4	-65.928	-4.06302			-8.4	-64.164	-2.53479
	-8.36	-62.8624	-5.00304			-8.36	-65.6979	-3.84247			-8.36	-63.8656	-2.48142
	-8.32	-62.5688	-4.9575			-8.32	-65.3911	-3.62041			-8.32	-63.5672	-2.43039
	-8.29	-62.2752	-4.90932			-8.29	-65.0843	-3.43048			-8.29	-63.3434	-2.38416
	-8.24	-61.9816	-4.84178			-8.24	-64.7775	-3.31065			-8.24	-63.045	-2.32927
	-8.21	-61.688	-4.74995			-8.21	-64.4707	-3.27962			-8.21	-62.7466	-2.24643
	-8.16	-61.3944	-4.64466			-8.16	-64.1639	-3.31283			-8.16	-62.4482	-2.1204
	-8.13	-61.1008	-4.54528			-8.13	-63.8571	-3.35446			-8.13	-62.1498	-1.94879
	-8.09	-60.8072	-4.46935			-8.09	-63.5503	-3.34842			-8.09	-61.8514	-1.74818
	-8.05	-60.5136	-4.43111			-8.05	-63.2435	-3.26213			-8.05	-61.553	-1.55126
	-8.01	-60.22	-4.44136			-8.01	-62.9367	-3.09311			-8.01	-61.2546	-1.39673
	-7.97	-59.9998	-4.50343			-7.97	-62.6299	-2.85204			-7.97	-60.9562	-1.31568
	-7.93	-59.7062	-4.61332			-7.93	-62.3231	-2.54788			-7.93	-60.7324	-1.32201
	-7.89	-59.4126	-4.76028			-7.89	-62.093	-2.20346			-7.89	-60.434	-1.41001
	-7.85	-59.119	-4.92122			-7.85	-61.7095	-1.87458			-7.85	-60.1356	-1.55746
	-7.81	-58.8254	-5.0593			-7.81	-61.4794	-1.63361			-7.81	-59.8372	-1.74471
	-7.78	-58.5318	-5.13353			-7.78	-61.1726	-1.53558			-7.78	-59.5388	-1.97156
	-7.74	-58.2382	-5.11288			-7.74	-60.8658	-1.60558			-7.74	-59.2404	-2.25099
	-7.7	-57.9446	-4.98767			-7.7	-60.559	-1.83597			-7.7	-58.942	-2.57138
	-7.66	-57.651	-4.77476			-7.66	-60.2522	-2.1841			-7.66	-58.6436	-2.86915
	-7.62	-57.4308	-4.51121			-7.62	-59.9454	-2.59592			-7.62	-58.3452	-3.09462
	-7.58	-57.1372	-4.23583			-7.58	-59.6386	-3.03178			-7.58	-58.0468	-3.24632
	-7.54	-56.8436	-3.97603			-7.54	-59.4085	-3.45564			-7.54	-57.823	-3.30724
	-7.5	-56.55	-3.7508			-7.5	-59.025	-3.81729			-7.5	-57.45	-3.27918
	-7.46	-56.2564	-3.57387			-7.46	-58.7949	-4.06004			-7.46	-57.2262	-3.2355
	-7.42	-55.9628	-3.44874			-7.42	-58.4881	-4.14425			-7.42	-56.8532	-3.22666
	-7.39	-55.6692	-3.36912			-7.39	-58.1813	-4.06737			-7.39	-56.6294	-3.24316
	-7.35	-55.3756	-3.32803			-7.35	-57.8745	-3.86374			-7.35	-56.331	-3.28953
	-7.31	-55.082	-3.31978			-7.31	-57.5677	-3.58467			-7.31	-56.0326	-3.38836
	-7.27	-54.7884	-3.33146			-7.27	-57.2609	-3.27646			-7.27	-55.7342	-3.54599
	-7.23	-54.5682	-3.34077			-7.23	-56.9541	-2.97034			-7.23	-55.4358	-3.74957
	-7.19	-54.2012	-3.32139			-7.19	-56.6473	-2.68558			-7.19	-55.212	-3.97233
	-7.15	-53.981	-3.24934			-7.15	-56.3405	-2.43799			-7.15	-54.839	-4.17421
	-7.11	-53.614	-3.11733			-7.11	-56.0337	-2.24271			-7.11	-54.6152	-4.30608
	-7.07	-53.3938	-2.95066			-7.07	-55.8036	-2.10779			-7.07	-54.2422	-4.35183
	-7.04	-53.1002	-2.80153			-7.04	-55.4968	-2.02465			-7.04	-54.0184	-4.35547
	-7	-52.8066	-2.71787			-7	-55.19	-1.96727			-7	-53.72	-4.37335
	-6.96	-52.513	-2.7127			-6.96	-54.8832	-1.91118			-6.96	-53.4216	-4.43603
	-6.92	-52.2194	-2.75763			-6.92	-54.5764	-1.85627			-6.92	-53.1232	-4.56803
	-6.88	-51.9258	-2.79859			-6.88	-54.2696	-1.81823			-6.88	-52.8248	-4.79706
	-6.84	-51.6322	-2.78171			-6.84	-53.9628	-1.80853			-6.84	-52.5264	-5.131
	-6.8	-51.3386	-2.67569			-6.8	-53.656	-1.83316			-6.8	-52.228	-5.55566
	-6.76	-51.045	-2.47848			-6.76	-53.3492	-1.89331			-6.76	-51.9296	-6.04413
	-6.72	-50.8248	-2.20839			-6.72	-53.1191	-1.98668			-6.72	-51.6312	-6.5397
	-6.68	-50.5312	-1.88914			-6.68	-52.8123	-2.1136			-6.68	-51.3328	-6.96004
	-6.64	-50.2376	-1.54157			-6.64	-52.5055	-2.2738			-6.64	-51.109	-7.23398
	-6.6	-49.944	-1.18864			-6.6	-52.1987	-2.45799			-6.6	-50.8106	-7.3231
	-6.56	-49.6504	-0.86279			-6.56	-51.8919	-2.64678			-6.56	-50.5122	-7.23399
	-6.52	-49.3568	-0.60218			-6.52	-51.5851	-2.818			-6.52	-50.2138	-7.01075
	-6.49	-49.0632	-0.44267			-6.49	-51.2783	-2.95268			-6.49	-49.9154	-6.70041
	-6.45	-48.7696	-0.41386			-6.45	-50.9715	-3.03498			-6.45	-49.617	-6.33843
	-6.41	-48.476	-0.52871			-6.41	-50.6647	-3.05648			-6.41	-49.3186	-5.95861
	-6.37	-48.1824	-0.76557			-6.37	-50.3579	-3.02062			-6.37	-49.0202	-5.59642
	-6.33	-47.9622	-1.06484			-6.33	-50.0511	-2.9391			-6.33	-48.7218	-5.283
	-6.29	-47.6686	-1.34954			-6.29	-49.7443	-2.82873			-6.29	-48.4234	-5.04235
	-6.25	-47.375	-1.55122			-6.25	-49.5142	-2.70809			-6.25	-48.1996	-4.88594
	-6.21	-47.0814	-1.62854			-6.21	-49.1307	-2.59			-6.21	-47.9012	-4.79915
	-6.17	-46.7878	-1.58048			-6.17	-48.9006	-2.4759			-6.17	-47.6028	-4.74775
	-6.14	-46.4942	-1.44327			-6.14	-48.5938	-2.35587			-6.14	-47.3044	-4.69692
	-6.1	-46.2006	-1.26789			-6.1	-48.287	-2.2137			-6.1	-47.006	-4.61772
	-6.06	-45.907	-1.0996			-6.06	-47.9802	-2.03405			-6.06	-46.7076	-4.50711
	-6.02	-45.6134	-0.96952			-6.02	-47.6734	-1.80965			-6.02	-46.4092	-4.39878
	-5.98	-45.3932	-0.89466			-5.98	-47.3666	-1.54849			-5.98	-46.1108	-4.3257
	-5.94	-45.0996	-0.88159			-5.94	-47.0598	-1.27555			-5.94	-45.8124	-4.30768
	-5.9	-44.806	-0.92849			-5.9	-46.753	-1.02004			-5.9	-45.5886	-4.36875
	-5.86	-44.5124	-1.02375			-5.86	-46.4462	-0.80364			-5.86	-45.2156	-4.49043
	-5.82	-44.2188	-1.14111			-5.82	-46.2161	-0.64417			-5.82	-44.9918	-4.58822
	-5.78	-43.9252	-1.23821			-5.78	-45.9093	-0.55857			-5.78	-44.6188	-4.60157
	-5.75	-43.6316	-1.27039			-5.75	-45.6025	-0.56177			-5.75	-44.395	-4.54171
	-5.71	-43.338	-1.21226			-5.71	-45.2957	-0.66752			-5.71	-44.0966	-4.42993
	-5.67	-43.0444	-1.06631			-5.67	-44.9889	-0.8819			-5.67	-43.7982	-4.26907
	-5.63	-42.7508	-0.85739			-5.63	-44.6821	-1.19105			-5.63	-43.4998	-4.07293
	-5.59	-42.5306	-0.62474			-5.59	-44.3753	-1.55934			-5.59	-43.2014	-3.86337
	-5.55	-42.1636	-0.41279			-5.55	-44.0685	-1.93796			-5.55	-42.903	-3.65493
	-5.51	-41.9434	-0.25847			-5.51	-43.7617	-2.27234			-5.51	-42.6046	-3.47171
	-5.47	-41.5764	-0.17639			-5.47	-43.4549	-2.51301			-5.47	-42.3062	-3.34779
	-5.43	-41.3562	-0.14995			-5.43	-43.2248	-2.63409			-5.43	-42.0078	-3.29269
	-5.4	-41.0626	-0.13928			-5.4	-42.918	-2.63983			-5.4	-41.7094	-3.27824
	-5.36	-40.769	-0.10068			-5.36	-42.6112	-2.55063			-5.36	-41.4856	-3.26526
	-5.32	-40.4754	-0.0018			-5.32	-42.3044	-2.38659			-5.32	-41.1872	-3.22276
	-5.28	-40.1818	0.17244			-5.28	-41.9976	-2.16305			-5.28	-40.8888	-3.11856
	-5.24	-39.8882	0.42082			-5.24	-41.6908	-1.89308			-5.24	-40.5904	-2.93078
	-5.2	-39.5946	0.73159			-5.2	-41.384	-1.58514			-5.2	-40.292	-2.67236
	-5.16	-39.301	1.08538			-5.16	-41.0772	-1.24164			-5.16	-39.9936	-2.3703
	-5.12	-39.0074	1.45113			-5.12	-40.7704	-0.86371			-5.12	-39.6952	-2.0412
	-5.08	-38.7872	1.78365			-5.08	-40.5403	-0.45326			-5.08	-39.3968	-1.69405
	-5.04	-38.4936	2.03223			-5.04	-40.1568	-0.00875			-5.04	-39.0984	-1.3205
	-5	-38.2	2.15683			-5	-39.9267	0.47892			-5	-38.8746	-0.89466
	-4.96	-37.9064	2.13922			-4.96	-39.6199	1.02088			-4.96	-38.5762	-0.40325
	-4.92	-37.6128	1.98696			-4.92	-39.3131	1.6213			-4.92	-38.2778	0.13313
	-4.88	-37.3192	1.73816			-4.88	-39.0063	2.27824			-4.88	-37.9794	0.66538
	-4.85	-37.0256	1.45695			-4.85	-38.6995	2.98338			-4.85	-37.681	1.13969
	-4.81	-36.732	1.21444			-4.81	-38.3927	3.71461			-4.81	-37.3826	1.52596
	-4.77	-36.4384	1.07157			-4.77	-38.0859	4.43562			-4.77	-37.0842	1.82994
	-4.73	-36.1448	1.06945			-4.73	-37.7791	5.10209			-4.73	-36.7858	2.08561
	-4.69	-35.9246	1.2246			-4.69	-37.4723	5.66693			-4.69	-36.4874	2.33845
	-4.65	-35.631	1.53089			-4.65	-37.1655	6.09042			-4.65	-36.189	2.62723
	-4.61	-35.3374	1.9652			-4.61	-36.9354	6.35574			-4.61	-35.9652	2.96957
	-4.57	-35.0438	2.49318			-4.57	-36.5519	6.47348			-4.57	-35.5922	3.35907
	-4.53	-34.7502	3.07465			-4.53	-36.3218	6.47615			-4.53	-35.3684	3.773
	-4.5	-34.4566	3.6684			-4.5	-36.015	6.41712			-4.5	-34.9954	4.17761
	-4.46	-34.163	4.2347			-4.46	-35.7082	6.36088			-4.46	-34.7716	4.53683
	-4.42	-33.8694	4.73605			-4.42	-35.4014	6.3548			-4.42	-34.4732	4.832
	-4.38	-33.5758	5.14315			-4.38	-35.0946	6.41134			-4.38	-34.1748	5.0627
	-4.34	-33.2822	5.44645			-4.34	-34.7878	6.518			-4.34	-33.8764	5.22332
	-4.3	-33.062	5.65935			-4.3	-34.481	6.65631			-4.3	-33.578	5.29835
	-4.26	-32.695	5.81223			-4.26	-34.1742	6.8127			-4.26	-33.3542	5.28192
	-4.22	-32.4748	5.94201			-4.22	-33.8674	6.98246			-4.22	-32.9812	5.19096
	-4.18	-32.1078	6.0756			-4.18	-33.5606	7.17033			-4.18	-32.7574	5.06656
	-4.14	-31.8876	6.22093			-4.14	-33.3305	7.38526			-4.14	-32.3844	4.96562
	-4.11	-31.594	6.37318			-4.11	-33.0237	7.62908			-4.11	-32.1606	4.93646
	-4.07	-31.3004	6.52575			-4.07	-32.7169	7.89171			-4.07	-31.8622	4.9946
	-4.03	-31.0068	6.67839			-4.03	-32.4101	8.16162			-4.03	-31.5638	5.12376
	-3.99	-30.7132	6.83966			-3.99	-32.1033	8.43639			-3.99	-31.2654	5.2884
	-3.95	-30.4196	7.02778			-3.95	-31.7965	8.7213			-3.95	-30.967	5.43678
	-3.91	-30.126	7.26587			-3.91	-31.4897	9.0216			-3.91	-30.6686	5.51845
	-3.87	-29.8324	7.56874			-3.87	-31.1829	9.33548			-3.87	-30.3702	5.51514
	-3.83	-29.5388	7.94179			-3.83	-30.8761	9.65462			-3.83	-30.0718	5.44255
	-3.79	-29.3186	8.38689			-3.79	-30.646	9.96733			-3.79	-29.7734	5.32806
	-3.75	-29.025	8.89727			-3.75	-30.3392	10.2578			-3.75	-29.475	5.19776
	-3.71	-28.7314	9.45074			-3.71	-30.0324	10.5108			-3.71	-29.2512	5.07124
	-3.67	-28.4378	10.0121			-3.67	-29.7256	10.7251			-3.67	-28.9528	4.95431
	-3.63	-28.1442	10.5403			-3.63	-29.4188	10.9194			-3.63	-28.6544	4.84283
	-3.59	-27.8506	10.9887			-3.59	-29.112	11.1221			-3.59	-28.356	4.74244
	-3.56	-27.557	11.3065			-3.56	-28.8052	11.3508			-3.56	-28.0576	4.68007
	-3.52	-27.2634	11.4588			-3.52	-28.4984	11.6073			-3.52	-27.7592	4.69285
	-3.48	-26.9698	11.4394			-3.48	-28.1916	11.8843			-3.48	-27.4608	4.80703
	-3.44	-26.6762	11.2677			-3.44	-27.8848	12.1621			-3.44	-27.1624	5.0244
	-3.4	-26.456	10.9879			-3.4	-27.578	12.4049			-3.4	-26.864	5.32739
	-3.36	-26.1624	10.6687			-3.36	-27.2712	12.5749			-3.36	-26.6402	5.69368
	-3.32	-25.8688	10.3826			-3.32	-27.0411	12.6514			-3.32	-26.3418	6.10663
	-3.28	-25.5752	10.1775			-3.28	-26.6576	12.6316			-3.28	-26.0434	6.56123
	-3.24	-25.2816	10.0674			-3.24	-26.4275	12.5159			-3.24	-25.745	7.06019
	-3.21	-24.988	10.0453			-3.21	-26.1207	12.3112			-3.21	-25.4466	7.59654
	-3.17	-24.6944	10.0971			-3.17	-25.8139	12.0418			-3.17	-25.1482	8.14174
	-3.13	-24.4008	10.2141			-3.13	-25.5071	11.7454			-3.13	-24.8498	8.65167
	-3.09	-24.1072	10.3969			-3.09	-25.2003	11.4686			-3.09	-24.5514	9.07825
	-3.05	-23.887	10.6447			-3.05	-24.8935	11.2673			-3.05	-24.253	9.38105
	-3.01	-23.5934	10.9389			-3.01	-24.5867	11.1993			-3.01	-23.9546	9.54193
	-2.97	-23.2998	11.2408			-2.97	-24.2799	11.3124			-2.97	-23.7308	9.57526
	-2.93	-23.0062	11.5109			-2.93	-23.9731	11.6264			-2.93	-23.3578	9.52111
	-2.89	-22.7126	11.7246			-2.89	-23.743	12.1201			-2.89	-23.134	9.4278
	-2.85	-22.419	11.8822			-2.85	-23.4362	12.7364			-2.85	-22.761	9.33643
	-2.82	-22.1254	12.0131			-2.82	-23.1294	13.3955			-2.82	-22.5372	9.26794
	-2.78	-21.8318	12.1499			-2.78	-22.8226	14.0125			-2.78	-22.2388	9.22679
	-2.74	-21.5382	12.2989			-2.74	-22.5158	14.5129			-2.74	-21.9404	9.22418
	-2.7	-21.2446	12.4452			-2.7	-22.209	14.8472			-2.7	-21.642	9.2887
	-2.66	-21.0244	12.568			-2.66	-21.9022	15.0039			-2.66	-21.3436	9.45698
	-2.62	-20.6574	12.6471			-2.62	-21.5954	15.0014			-2.62	-21.0452	9.75778
	-2.58	-20.4372	12.6713			-2.58	-21.2886	14.8661			-2.58	-20.7468	10.1919
	-2.54	-20.0702	12.6428			-2.54	-20.9818	14.6366			-2.54	-20.4484	10.7231
	-2.5	-19.85	12.5779			-2.5	-20.7517	14.3742			-2.5	-20.15	11.2932
	-2.47	-19.5564	12.4992			-2.47	-20.4449	14.144			-2.47	-19.9262	11.8491
	-2.43	-19.2628	12.4277			-2.43	-20.1381	13.9931			-2.43	-19.6278	12.3579
	-2.39	-18.9692	12.3849			-2.39	-19.8313	13.9535			-2.39	-19.3294	12.8027
	-2.35	-18.6756	12.393			-2.35	-19.5245	14.0332			-2.35	-19.031	13.1777
	-2.31	-18.382	12.4702			-2.31	-19.2177	14.2005			-2.31	-18.7326	13.4868
	-2.27	-18.0884	12.6381			-2.27	-18.9109	14.4031			-2.27	-18.4342	13.7357
	-2.23	-17.7948	12.9241			-2.23	-18.6041	14.5937			-2.23	-18.1358	13.9228
	-2.19	-17.5012	13.3472			-2.19	-18.2973	14.7284			-2.19	-17.8374	14.0453
	-2.15	-17.281	13.9065			-2.15	-18.0672	14.7677			-2.15	-17.539	14.1081
	-2.11	-16.9874	14.5716			-2.11	-17.6837	14.6935			-2.11	-17.2406	14.1278
	-2.07	-16.6938	15.2724			-2.07	-17.4536	14.5164			-2.07	-17.0168	14.1313
	-2.03	-16.4002	15.9124			-2.03	-17.1468	14.2633			-2.03	-16.7184	14.1471
	-1.99	-16.1066	16.3938			-1.99	-16.84	13.973			-1.99	-16.42	14.1887
	-1.95	-15.813	16.6411			-1.95	-16.5332	13.7037			-1.95	-16.1216	14.2426
	-1.92	-15.5194	16.6257			-1.92	-16.2264	13.5102			-1.92	-15.8232	14.2782
	-1.88	-15.2258	16.3711			-1.88	-15.9196	13.405			-1.88	-15.5248	14.2715
	-1.84	-14.9322	15.9337			-1.84	-15.6128	13.3651			-1.84	-15.2264	14.2239
	-1.8	-14.6386	15.3791			-1.8	-15.306	13.3671			-1.8	-14.928	14.1607
	-1.76	-14.4184	14.7726			-1.76	-14.9992	13.3941			-1.76	-14.6296	14.1145
	-1.72	-14.1248	14.1806			-1.72	-14.6924	13.4245			-1.72	-14.3312	14.1089
	-1.68	-13.8312	13.6611			-1.68	-14.4623	13.4371			-1.68	-14.1074	14.1494
	-1.64	-13.5376	13.2537			-1.64	-14.0788	13.4151			-1.64	-13.7344	14.224
	-1.6	-13.244	12.9949			-1.6	-13.8487	13.3395			-1.6	-13.5106	14.3177
	-1.57	-12.9504	12.9168			-1.57	-13.5419	13.195			-1.57	-13.1376	14.428
	-1.53	-12.6568	13.0109			-1.53	-13.2351	12.9884			-1.53	-12.9138	14.5694
	-1.49	-12.3632	13.2234			-1.49	-12.9283	12.7466			-1.49	-12.6154	14.7616
	-1.45	-12.0696	13.4876			-1.45	-12.6215	12.4982			-1.45	-12.317	15.0074
	-1.41	-11.8494	13.7465			-1.41	-12.3147	12.2577			-1.41	-12.0186	15.2827
	-1.37	-11.5558	13.9647			-1.37	-12.0079	12.025			-1.37	-11.7202	15.5456
	-1.33	-11.2622	14.1312			-1.33	-11.7011	11.8194			-1.33	-11.4964	15.75
	-1.29	-10.9686	14.2397			-1.29	-11.3943	11.6831			-1.29	-11.1234	15.8603
	-1.25	-10.675	14.2716			-1.25	-11.1642	11.6219			-1.25	-10.8996	15.861
	-1.21	-10.3814	14.2079			-1.21	-10.8574	11.5988			-1.21	-10.5266	15.7646
	-1.18	-10.0878	14.0361			-1.18	-10.5506	11.5807			-1.18	-10.3028	15.6088
	-1.14	-9.7942	13.7441			-1.14	-10.2438	11.5479			-1.14	-10.0044	15.4387
	-1.1	-9.5006	13.3374			-1.1	-9.937	11.4856			-1.1	-9.706	15.2817
	-1.06	-9.207	12.8599			-1.06	-9.6302	11.397			-1.06	-9.4076	15.1375
	-1.02	-8.9134	12.3783			-1.02	-9.3234	11.3181			-1.02	-9.1092	14.9924
	-0.98	-8.6198	11.9624			-0.98	-9.0166	11.2877			-0.98	-8.8108	14.8367
	-0.94	-8.3262	11.6738			-0.94	-8.7098	11.2954			-0.94	-8.5124	14.6693
	-0.9	-8.0326	11.5336			-0.9	-8.403	11.2992			-0.9	-8.214	14.4988
	-0.86	-7.8124	11.5091			-0.86	-8.1729	11.278			-0.86	-7.9156	14.3379
	-0.83	-7.5188	11.5456			-0.83	-7.8661	11.2341			-0.83	-7.6172	14.1854
	-0.78	-7.2252	11.6097			-0.78	-7.5593	11.1786			-0.78	-7.3934	14.0197
	-0.75	-6.9316	11.7082			-0.75	-7.2525	11.1295			-0.75	-7.095	13.817
	-0.7	-6.638	11.8863			-0.7	-6.9457	11.1068			-0.7	-6.7966	13.5805
	-0.67	-6.3444	12.2141			-0.67	-6.6389	11.134			-0.67	-6.4982	13.3542
	-0.63	-6.0508	12.7563			-0.63	-6.3321	11.256			-0.63	-6.1998	13.216
	-0.59	-5.7572	13.5491			-0.59	-6.0253	11.5693			-0.59	-5.9014	13.2699
	-0.55	-5.4636	14.6157			-0.55	-5.7185	12.2277			-0.55	-5.603	13.6319
	-0.51	-5.2434	15.9924			-0.51	-5.4884	13.3991			-0.51	-5.3046	14.4082
	-0.47	-4.9498	17.7315			-0.47	-5.1049	15.2219			-0.47	-5.0062	15.6831
	-0.43	-4.6562	19.8895			-0.43	-4.8748	17.7849			-0.43	-4.7824	17.517
	-0.39	-4.3626	22.5044			-0.39	-4.568	21.1059			-0.39	-4.484	19.9414
	-0.35	-4.069	25.5703			-0.35	-4.2612	25.1175			-0.35	-4.1856	22.9529
	-0.31	-3.7754	29.0419			-0.31	-3.9544	29.6868			-0.31	-3.8872	26.511
	-0.28	-3.4818	32.8646			-0.28	-3.6476	34.6598			-0.28	-3.5888	30.538
	-0.24	-3.1882	36.9871			-0.24	-3.3408	39.8923			-0.24	-3.2904	34.9342
	-0.2	-2.8946	41.3568			-0.2	-3.034	45.2471			-0.2	-2.992	39.5898
	-0.16	-2.601	45.9164			-0.16	-2.7272	50.5862			-0.16	-2.6936	44.3714
	-0.12	-2.3808	50.588			-0.12	-2.4204	55.7759			-0.12	-2.3952	49.1362
	-0.08	-2.0872	55.2603			-0.08	-2.1136	60.7059			-0.08	-2.0968	53.7692
	-0.04	-1.7936	59.7925			-0.04	-1.8068	65.2837			-0.04	-1.873	58.1615
	0	-1.5	64.0284			0	-1.5	69.426			0	-1.5	62.1766
	0.04	-1.2064	67.8147			0.04	-1.2699	73.0928			0.04	-1.2762	65.6888
	0.08	-0.9128	71.0184			0.08	-0.9631	76.2549			0.08	-0.9032	68.5946
	0.11	-0.6192	73.553			0.11	-0.6563	78.8132			0.11	-0.6794	70.7712
	0.15	-0.3256	75.3939			0.15	-0.3495	80.6198			0.15	-0.381	72.1001
	0.19	-0.032	76.5469			0.19	-0.0427	81.5494			0.19	-0.0826	72.5325
	0.23	0.2616	77.0109			0.23	0.2641	81.5496			0.23	0.2158	72.0949
	0.27	0.4818	76.7888			0.27	0.5709	80.6552			0.27	0.5142	70.8658
	0.31	0.8488	75.9196			0.31	0.8777	78.9399			0.31	0.8126	68.9831
	0.35	1.069	74.4995			0.35	1.1845	76.4999			0.35	1.111	66.6544
	0.39	1.436	72.6786			0.39	1.4913	73.4968			0.39	1.4094	64.1311
	0.43	1.6562	70.6382			0.43	1.7214	70.1601			0.43	1.7078	61.6529
	0.46	1.9498	68.5628			0.46	2.0282	66.7325			0.46	1.9316	59.3793
	0.5	2.2434	66.5953			0.5	2.335	63.4153			0.5	2.23	57.3748
	0.54	2.537	64.8023			0.54	2.6418	60.3484			0.54	2.5284	55.6615
	0.58	2.8306	63.1872			0.58	2.9486	57.623			0.58	2.8268	54.2514
	0.62	3.1242	61.7274			0.62	3.2554	55.294			0.62	3.1252	53.1531
	0.66	3.4178	60.4004			0.66	3.5622	53.4011			0.66	3.4236	52.3736
	0.7	3.7114	59.1932			0.7	3.869	51.9723			0.7	3.722	51.889
	0.74	4.005	58.092			0.74	4.1758	50.9814			0.74	4.0204	51.6275
	0.78	4.2252	57.0771			0.78	4.4059	50.3649			0.78	4.3188	51.499
	0.82	4.5188	56.1365			0.82	4.7894	50.0759			0.82	4.6172	51.4357
	0.86	4.8124	55.2725			0.86	5.0195	50.0178			0.86	4.841	51.3974
	0.9	5.106	54.4893			0.9	5.3263	50.0147			0.9	5.1394	51.3412
	0.94	5.3996	53.7791			0.94	5.6331	49.9534			0.94	5.4378	51.2009
	0.98	5.6932	53.1232			0.98	5.9399	49.8544			0.98	5.7362	50.8962
	1.01	5.9868	52.4878			1.01	6.2467	49.7456			1.01	6.0346	50.3584
	1.05	6.2804	51.8088			1.05	6.5535	49.569			1.05	6.333	49.5564
	1.09	6.574	51.0143			1.09	6.8603	49.2463			1.09	6.6314	48.4866
	1.13	6.8676	50.053			1.13	7.1671	48.7142			1.13	6.9298	47.1424
	1.17	7.0878	48.8733			1.17	7.4739	47.8975			1.17	7.2282	45.5247
	1.21	7.3814	47.4262			1.21	7.7807	46.769			1.21	7.452	43.6729
	1.25	7.675	45.7243			1.25	8.0108	45.4011			1.25	7.7504	41.6829
	1.29	7.9686	43.8588			1.29	8.3943	43.9124			1.29	8.0488	39.7067
	1.33	8.2622	41.9675			1.33	8.6244	42.4198			1.33	8.3472	37.9203
	1.36	8.5558	40.2155			1.36	8.9312	41.0491			1.36	8.6456	36.4778
	1.4	8.8494	38.7635			1.4	9.238	39.9442			1.4	8.944	35.485
	1.44	9.143	37.7049			1.44	9.5448	39.2205			1.44	9.2424	34.999
	1.48	9.4366	37.0431			1.48	9.8516	38.925			1.48	9.5408	35.0312
	1.52	9.6568	36.732			1.52	10.1584	39.083			1.52	9.8392	35.5356
	1.56	9.9504	36.7082			1.56	10.4652	39.7042			1.56	10.1376	36.41
	1.6	10.244	36.8981			1.6	10.772	40.7263			1.6	10.3614	37.5181
	1.64	10.5376	37.2383			1.64	11.0788	42.0399			1.64	10.7344	38.7004
	1.68	10.8312	37.6838			1.68	11.3089	43.5332			1.68	10.9582	39.7761
	1.72	11.1248	38.1888			1.72	11.6157	45.0742			1.72	11.3312	40.5705
	1.75	11.4184	38.7033			1.75	11.9225	46.5215			1.75	11.555	40.9719
	1.79	11.712	39.193			1.79	12.2293	47.7765			1.79	11.8534	40.9579
	1.83	12.0056	39.6503			1.83	12.5361	48.802			1.83	12.1518	40.5739
	1.87	12.2992	40.0747			1.87	12.8429	49.6108			1.87	12.4502	39.9034
	1.91	12.5928	40.4503			1.91	13.1497	50.2655			1.91	12.7486	39.047
	1.95	12.8864	40.7581			1.95	13.4565	50.8518			1.95	13.047	38.1055
	1.99	13.18	40.9948			1.99	13.7633	51.4109			1.99	13.3454	37.1707
	2.03	13.4736	41.1612			2.03	14.0701	51.9249			2.03	13.6438	36.3272
	2.07	13.6938	41.2452			2.07	14.3002	52.3522			2.07	13.9422	35.6452
	2.1	13.9874	41.227			2.1	14.607	52.6365			2.1	14.166	35.1662
	2.15	14.281	41.0971			2.15	14.9138	52.7124			2.15	14.4644	34.8968
	2.18	14.5746	40.876			2.18	15.2206	52.5073			2.18	14.7628	34.814
	2.23	14.8682	40.6058			2.23	15.5274	51.9364			2.23	15.0612	34.8662
	2.26	15.1618	40.3099			2.26	15.8342	50.9311			2.26	15.3596	34.9825
	2.3	15.4554	39.9781			2.3	16.141	49.4519			2.3	15.658	35.096
	2.34	15.749	39.593			2.34	16.4478	47.4755			2.34	15.9564	35.1592
	2.38	16.0426	39.1398			2.38	16.7546	45.0196			2.38	16.2548	35.1405
	2.42	16.2628	38.5981			2.42	16.9847	42.1901			2.42	16.5532	35.0295
	2.46	16.5564	37.9538			2.46	17.3682	39.1929			2.46	16.8516	34.8509
	2.5	16.85	37.214			2.5	17.5983	36.2782			2.5	17.0754	34.6496
	2.54	17.1436	36.4009			2.54	17.9051	33.6622			2.54	17.3738	34.4603
	2.58	17.4372	35.5608			2.58	18.2119	31.5049			2.58	17.6722	34.3144
	2.62	17.7308	34.7722			2.62	18.5187	29.9122			2.62	17.9706	34.2642
	2.65	18.0244	34.1082			2.65	18.8255	28.9321			2.65	18.269	34.3705
	2.69	18.318	33.6065			2.69	19.1323	28.586			2.69	18.5674	34.6838
	2.73	18.6116	33.2833			2.73	19.4391	28.8768			2.73	18.8658	35.2431
	2.77	18.9052	33.1567			2.77	19.7459	29.76			2.77	19.1642	36.0648
	2.81	19.1254	33.2616			2.81	20.0527	31.1429			2.81	19.4626	37.1253
	2.85	19.419	33.642			2.85	20.3595	32.9046			2.85	19.761	38.368
	2.89	19.7126	34.3171			2.89	20.6663	34.9073			2.89	19.9848	39.7261
	2.93	20.0062	35.2615			2.93	20.9731	37.0074			2.93	20.3578	41.1471
	2.97	20.2998	36.4085			2.97	21.2032	39.078			2.97	20.5816	42.5979
	3	20.5934	37.6777			3	21.51	41.0186			3	20.9546	44.0479
	3.04	20.887	38.9997			3.04	21.8168	42.7507			3.04	21.1784	45.4584
	3.08	21.1806	40.3046			3.08	22.1236	44.2397			3.08	21.4768	46.7835
	3.12	21.4742	41.5318			3.12	22.4304	45.5071			3.12	21.7752	47.9768
	3.16	21.6944	42.6572			3.16	22.7372	46.6006			3.16	22.0736	49.0044
	3.2	21.988	43.677			3.2	23.044	47.5578			3.2	22.372	49.8463
	3.24	22.2816	44.5903			3.24	23.3508	48.3976			3.24	22.6704	50.4876
	3.28	22.5752	45.3743			3.28	23.6576	49.1248			3.28	22.9688	50.9213
	3.32	22.8688	45.9607			3.32	23.8877	49.7219			3.32	23.2672	51.1483
	3.36	23.1624	46.2977			3.36	24.1945	50.154			3.36	23.5656	51.1665
	3.39	23.456	46.3922			3.39	24.5013	50.3874			3.39	23.7894	50.9715
	3.43	23.7496	46.2685			3.43	24.8081	50.3957			3.43	24.0878	50.5701
	3.47	24.0432	45.957			3.47	25.1149	50.1648			3.47	24.3862	49.9789
	3.51	24.3368	45.5009			3.51	25.4217	49.7117			3.51	24.6846	49.2194
	3.55	24.6304	44.9301			3.55	25.7285	49.0989			3.55	24.983	48.3327
	3.59	24.924	44.2608			3.59	26.0353	48.4072			3.59	25.2814	47.383
	3.63	25.2176	43.529			3.63	26.3421	47.6893			3.63	25.5798	46.4365
	3.67	25.5112	42.8065			3.67	26.6489	46.9747			3.67	25.8782	45.544
	3.71	25.7314	42.1825			3.71	26.879	46.3051			3.71	26.1766	44.7423
	3.74	26.025	41.7289			3.74	27.2625	45.7565			3.74	26.475	44.0649
	3.79	26.3186	41.4743			3.79	27.4926	45.397			3.79	26.6988	43.5517
	3.82	26.6122	41.4024			3.82	27.7994	45.2174			3.82	26.9972	43.248
	3.87	26.9058	41.4618			3.87	28.1062	45.1828			3.87	27.2956	43.1936
	3.9	27.1994	41.5707			3.9	28.413	45.3246			3.9	27.594	43.3994
	3.94	27.493	41.6468			3.94	28.7198	45.6855			3.94	27.8924	43.8236
	3.98	27.7866	41.6548			3.98	29.0266	46.2111			3.98	28.1908	44.3725
	4.02	28.0802	41.5812			4.02	29.3334	46.7568			4.02	28.4892	44.9145
	4.06	28.3004	41.3838			4.06	29.5635	47.1711			4.06	28.7876	45.2861
	4.1	28.594	41.0208			4.1	29.947	47.3107			4.1	29.086	45.3238
	4.14	28.8876	40.4958			4.14	30.1771	47.0335			4.14	29.3098	44.9227
	4.18	29.1812	39.8367			4.18	30.4839	46.2685			4.18	29.6082	44.062
	4.22	29.4748	39.0523			4.22	30.7907	45.0208			4.22	29.9066	42.7711
	4.26	29.7684	38.1415			4.26	31.0975	43.2752			4.26	30.205	41.106
	4.29	30.062	37.1232			4.29	31.4043	41.0108			4.29	30.5034	39.1509
	4.33	30.3556	36.0038			4.33	31.7111	38.2713			4.33	30.8018	37.006
	4.37	30.6492	34.7452			4.37	32.0179	35.1287			4.37	31.1002	34.7802
	4.41	30.9428	33.3029			4.41	32.3247	31.6726			4.41	31.3986	32.5853
	4.45	31.163	31.6537			4.45	32.6315	28.0423			4.45	31.697	30.5159
	4.49	31.4566	29.7956			4.49	32.9383	24.3805			4.49	31.9954	28.6408
	4.53	31.7502	27.7436			4.53	33.2451	20.7701			4.53	32.2192	26.9549
	4.57	32.0438	25.516			4.57	33.5519	17.229			4.57	32.5922	25.3373
	4.61	32.3374	23.1276			4.61	33.782	13.7266			4.61	32.816	23.6542
	4.65	32.631	20.5993			4.65	34.0888	10.2064			4.65	33.189	21.8329
	4.68	32.9246	17.9702			4.68	34.3956	6.64311			4.68	33.4128	19.7831
	4.72	33.2182	15.2922			4.72	34.7024	3.11194			4.72	33.7112	17.4128
	4.76	33.5118	12.6184			4.76	35.0092	-0.24363			4.76	34.0096	14.7471
	4.8	33.8054	10.0103			4.8	35.316	-3.31024			4.8	34.308	11.9315
	4.84	34.099	7.53302			4.84	35.6228	-6.00562			4.84	34.6064	9.1351
	4.88	34.3926	5.23601			4.88	35.9296	-8.23629			4.88	34.9048	6.48333
	4.92	34.6862	3.15622			4.92	36.2364	-9.9459			4.92	35.2032	4.07198
	4.96	34.9798	1.31636			4.96	36.5432	-11.1542			4.96	35.5016	1.9782
	5	35.2	-0.28974			5	36.7733	-11.9106			5	35.8	0.20944
	5.03	35.4936	-1.68214			5.03	37.0801	-12.2601			5.03	36.0238	-1.29189
	5.08	35.7872	-2.86592			5.08	37.3869	-12.2642			5.08	36.3222	-2.57036
	5.11	36.0808	-3.83004			5.11	37.6937	-12.0225			5.11	36.6206	-3.63974
	5.16	36.3744	-4.56671			5.16	38.0005	-11.6419			5.16	36.919	-4.52508
	5.19	36.668	-5.09042			5.19	38.3073	-11.2016			5.19	37.2174	-5.27694
	5.23	36.9616	-5.43719			5.23	38.6141	-10.7853			5.23	37.5158	-5.94129
	5.27	37.2552	-5.65563			5.27	38.9209	-10.5128			5.27	37.8142	-6.52478
	5.31	37.5488	-5.8223			5.31	39.2277	-10.5097			5.31	38.1126	-7.01237
	5.35	37.769	-6.03706			5.35	39.4578	-10.8717			5.35	38.411	-7.42381
	5.39	38.0626	-6.38095			5.39	39.8413	-11.6569			5.39	38.7094	-7.83689
	5.43	38.3562	-6.90494			5.43	40.0714	-12.8855			5.43	38.9332	-8.36795
	5.47	38.6498	-7.6466			5.47	40.3782	-14.5382			5.47	39.2316	-9.14357
	5.51	38.9434	-8.6359			5.51	40.685	-16.566			5.51	39.53	-10.2716
	5.55	39.237	-9.88902			5.55	40.9918	-18.8974			5.55	39.8284	-11.8004
	5.58	39.5306	-11.3923			5.58	41.2986	-21.3988			5.58	40.1268	-13.683
	5.62	39.8242	-13.0919			5.62	41.6054	-23.8524			5.62	40.4252	-15.7902
	5.66	40.1178	-14.8915			5.66	41.9122	-26.0108			5.66	40.7236	-17.9573
	5.7	40.4114	-16.6547			5.7	42.219	-27.6674			5.7	41.022	-20.0084
	5.74	40.6316	-18.2313			5.74	42.5258	-28.701			5.74	41.3204	-21.7706
	5.78	40.9252	-19.4917			5.78	42.8326	-29.0908			5.78	41.5442	-23.1193
	5.82	41.2188	-20.34			5.82	43.1394	-28.8884			5.82	41.8426	-24.0041
	5.86	41.5124	-20.7239			5.86	43.4462	-28.1588			5.86	42.141	-24.4262
	5.9	41.806	-20.6366			5.9	43.6763	-26.9624			5.9	42.4394	-24.4078
	5.93	42.0996	-20.0902			5.93	43.9831	-25.379			5.93	42.7378	-23.9769
	5.97	42.3932	-19.1061			5.97	44.2899	-23.4888			5.97	43.0362	-23.1656
	6.01	42.6868	-17.749			6.01	44.5967	-21.3766			6.01	43.3346	-22.0226
	6.05	42.9804	-16.126			6.05	44.9035	-19.1799			6.05	43.633	-20.6252
	6.09	43.2006	-14.3416			6.09	45.2103	-17.0654			6.09	43.9314	-19.0733
	6.13	43.4942	-12.496			6.13	45.5171	-15.1655			6.13	44.2298	-17.4615
	6.17	43.7878	-10.7168			6.17	45.8239	-13.5701			6.17	44.5282	-15.8533
	6.21	44.0814	-9.13836			6.21	46.1307	-12.3453			6.21	44.8266	-14.2954
	6.25	44.375	-7.86404			6.25	46.3608	-11.5337			6.25	45.125	-12.8441
	6.29	44.6686	-6.97725			6.29	46.6676	-11.147			6.29	45.4234	-11.5668
	6.32	44.9622	-6.54457			6.32	46.9744	-11.1613			6.32	45.6472	-10.5367
	6.36	45.2558	-6.60441			6.36	47.2812	-11.5138			6.36	45.9456	-9.8272
	6.4	45.5494	-7.17458			6.4	47.588	-12.123			6.4	46.244	-9.50226
	6.44	45.843	-8.2547			6.44	47.8948	-12.9529			6.44	46.5424	-9.60562
	6.48	46.1366	-9.81561			6.48	48.2016	-14.036			6.48	46.8408	-10.1357
	6.52	46.4302	-11.7892			6.52	48.5084	-15.4044			6.52	47.1392	-11.0476
	6.56	46.7238	-14.0587			6.56	48.8152	-17.0296			6.56	47.4376	-12.2865
	6.6	47.0174	-16.4718			6.6	49.122	-18.8436			6.6	47.736	-13.7857
	6.64	47.2376	-18.8808			6.64	49.3521	-20.7749			6.64	48.0344	-15.4494
	6.67	47.5312	-21.1774			6.67	49.7356	-22.7522			6.67	48.2582	-17.1806
	6.72	47.8248	-23.309			6.72	49.9657	-24.7113			6.72	48.5566	-18.9068
	6.75	48.1184	-25.2626			6.75	50.2725	-26.5938			6.75	48.855	-20.5608
	6.8	48.412	-27.0356			6.8	50.5793	-28.3307			6.8	49.1534	-22.0695
	6.83	48.7056	-28.6373			6.83	50.8861	-29.8527			6.83	49.4518	-23.3728
	6.87	48.9992	-30.0948			6.87	51.1929	-31.1063			6.87	49.7502	-24.4419
	6.91	49.2928	-31.4217			6.91	51.4997	-32.0742			6.91	50.0486	-25.2779
	6.95	49.5864	-32.5978			6.95	51.8065	-32.7973			6.95	50.347	-25.9064
	6.99	49.8066	-33.5917			6.99	52.0366	-33.3042			6.99	50.6454	-26.3813
	7.03	50.1002	-34.3781			7.03	52.4201	-33.5289			7.03	50.9438	-26.7714
	7.07	50.3938	-34.9388			7.07	52.6502	-33.3984			7.07	51.1676	-27.1227
	7.11	50.6874	-35.2589			7.11	52.957	-32.9487			7.11	51.466	-27.4428
	7.15	50.981	-35.3146			7.15	53.2638	-32.2654			7.15	51.7644	-27.7203
	7.19	51.2746	-35.0792			7.19	53.5706	-31.3762			7.19	52.0628	-27.9154
	7.22	51.5682	-34.5488			7.22	53.8774	-30.2271			7.22	52.3612	-27.9493
	7.26	51.8618	-33.7466			7.26	54.1842	-28.7051			7.26	52.6596	-27.7952
	7.3	52.1554	-32.713			7.3	54.491	-26.7532			7.3	52.958	-27.508
	7.34	52.449	-31.4874			7.34	54.7978	-24.478			7.34	53.2564	-27.0918
	7.38	52.6692	-30.0847			7.38	55.1046	-22.074			7.38	53.5548	-26.4795
	7.42	52.9628	-28.5358			7.42	55.4114	-19.6991			7.42	53.8532	-25.6559
	7.46	53.2564	-26.9331			7.46	55.7182	-17.4336			7.46	54.077	-24.6625
	7.5	53.55	-25.3697			7.5	56.025	-15.2975			7.5	54.45	-23.5166
	7.54	53.8436	-23.8837			7.54	56.2551	-13.3182			7.54	54.6738	-22.2259
	7.57	54.1372	-22.4818			7.57	56.5619	-11.5572			7.57	55.0468	-20.8092
	7.61	54.4308	-21.1621			7.61	56.8687	-10.0768			7.61	55.2706	-19.2791
	7.65	54.7244	-19.9259			7.65	57.1755	-8.91073			7.65	55.569	-17.685
	7.69	55.018	-18.7935			7.69	57.4823	-8.06121			7.69	55.8674	-16.1173
	7.73	55.2382	-17.8039			7.73	57.7891	-7.54033			7.73	56.1658	-14.6601
	7.77	55.6052	-17.0035			7.77	58.0959	-7.40394			7.77	56.4642	-13.4345
	7.81	55.8254	-16.4277			7.81	58.4027	-7.73381			7.81	56.7626	-12.6182
	7.85	56.1924	-16.0776			7.85	58.7095	-8.59182			7.85	57.061	-12.3331
	7.89	56.4126	-15.9459			7.89	58.9396	-9.97397			7.89	57.3594	-12.551
	7.93	56.7062	-16.0829			7.93	59.2464	-11.8094			7.93	57.6578	-13.1443
	7.96	56.9998	-16.595			7.96	59.5532	-14.0091			7.96	57.8816	-14.014
	8.01	57.2934	-17.5494			8.01	59.86	-16.4811			8.01	58.18	-15.1237
	8.04	57.587	-18.8815			8.04	60.1668	-19.085			8.04	58.4784	-16.4332
	8.09	57.8806	-20.3999			8.09	60.4736	-21.6386			8.09	58.7768	-17.8771
	8.12	58.1742	-21.8863			8.12	60.7804	-23.9408			8.12	59.0752	-19.385
	8.16	58.4678	-23.201			8.16	61.0872	-25.7729			8.16	59.3736	-20.8869
	8.2	58.7614	-24.2979			8.2	61.394	-27.0057			8.2	59.672	-22.3443
	8.24	59.055	-25.1542			8.24	61.7008	-27.6484			8.24	59.9704	-23.7406
	8.28	59.2752	-25.716			8.28	61.9309	-27.7966			8.28	60.2688	-24.9941
	8.31	59.5688	-25.9204			8.31	62.3144	-27.5805			8.31	60.5672	-25.9616
	8.36	59.8624	-25.7555			8.36	62.5445	-27.0517			8.36	60.791	-26.535
	8.39	60.156	-25.2707			8.39	62.8513	-26.2511			8.39	61.0894	-26.7017
	8.44	60.4496	-24.5178			8.44	63.1581	-25.3691			8.44	61.3878	-26.5329
	8.47	60.7432	-23.5404			8.47	63.4649	-24.6336			8.47	61.6862	-26.1193
	8.51	61.0368	-22.4275			8.51	63.7717	-24.2099			8.51	61.9846	-25.5201
	8.55	61.3304	-21.3012			8.55	64.0785	-24.1974			8.55	62.283	-24.776
	8.59	61.624	-20.2667			8.59	64.3853	-24.5221			8.59	62.5814	-23.9761
	8.63	61.9176	-19.4069			8.63	64.6921	-25.0271			8.63	62.8798	-23.2657
	8.67	62.1378	-18.7743			8.67	64.9989	-25.7076			8.67	63.1782	-22.7377
	8.71	62.4314	-18.3833			8.71	65.229	-26.6098			8.71	63.402	-22.3867
	8.75	62.725	-18.2568			8.75	65.6125	-27.6532			8.75	63.7004	-22.1921
	8.79	63.0186	-18.4351			8.79	65.9193	-28.7469			8.79	63.9988	-22.1079
	8.83	63.3122	-18.9291			8.83	66.1494	-29.8629			8.83	64.2972	-22.0291
	8.86	63.6058	-19.7409			8.86	66.4562	-30.9658			8.86	64.5956	-21.9252
	8.9	63.8994	-20.8587			8.9	66.763	-32.0254			8.9	64.894	-21.8631
	8.94	64.193	-22.1691			8.94	67.0698	-32.9785			8.94	65.1924	-21.8506
	8.98	64.4866	-23.4896			8.98	67.3766	-33.6663			8.98	65.4908	-21.8648
	9.02	64.7068	-24.711			9.02	67.6834	-33.9273			9.02	65.7892	-21.9435
	9.06	65.0004	-25.8059			9.06	67.9902	-33.6759			9.06	66.0876	-22.093
	9.1	65.294	-26.7033			9.1	68.297	-32.867			9.1	66.386	-22.2381
	9.14	65.5876	-27.3072			9.14	68.6038	-31.457			9.14	66.6844	-22.3128
	9.18	65.8812	-27.5917			9.18	68.8339	-29.4314			9.18	66.9828	-22.2615
	9.22	66.1748	-27.5167			9.22	69.1407	-26.8902			9.22	67.2812	-21.9855
	9.25	66.4684	-27.0082			9.25	69.4475	-23.9866			9.25	67.505	-21.4354
	9.29	66.762	-26.1161			9.29	69.7543	-20.8336			9.29	67.8034	-20.6542
	9.33	67.0556	-25.0039			9.33	70.0611	-17.6566			9.33	68.1018	-19.673
	9.37	67.3492	-23.8039			9.37	70.3679	-14.8322			9.37	68.4002	-18.5255
	9.41	67.6428	-22.579			9.41	70.6747	-12.5928			9.41	68.6986	-17.3514
	9.45	67.9364	-21.3614			9.45	70.9815	-10.8668			9.45	68.997	-16.3657
	9.49	68.23	-20.286			9.49	71.2883	-9.51121			9.49	69.2954	-15.7261
	9.53	68.5236	-19.5202			9.53	71.5951	-8.4973			9.53	69.5938	-15.5045
	9.57	68.7438	-18.987			9.57	71.8252	-7.84512			9.57	69.8922	-15.7251
	9.6	69.0374	-18.5153			9.6	72.2087	-7.56078			9.6	70.116	-16.2943
	9.65	69.331	-18.1039			9.65	72.4388	-7.61244			9.65	70.4144	-16.9993
	9.68	69.6246	-17.7791			9.68	72.7456	-7.89646			9.68	70.7128	-17.6709
	9.73	69.9182	-17.4987			9.73	73.0524	-8.28816			9.73	71.0112	-18.2605
	9.76	70.2118	-17.2387			9.76	73.3592	-8.73058			9.76	71.3096	-18.7289
	9.8	70.5054	-16.9781			9.8	73.666	-9.17705			9.8	71.608	-19.0032
	9.84	70.799	-16.6661			9.84	73.9728	-9.55642			9.84	71.9064	-19.0982
	9.88	71.0926	-16.2241			9.88	74.2796	-9.86156			9.88	72.2048	-19.0745
	9.92	71.3128	-15.6054			9.92	74.5097	-10.1095			9.92	72.5032	-18.9068
	9.96	71.6064	-14.8926			9.96	74.8932	-10.2556			9.96	72.8016	-18.6086
	10	71.9	-14.2105			10	75.1233	-10.3073			10	73.0254	-18.2888
	10.04	72.1936	-13.6031			10.04	75.4301	-10.396			10.04	73.3238	-17.9348
	10.08	72.4872	-13.0517			10.08	75.7369	-10.5836			10.08	73.6222	-17.4278
	10.12	72.7808	-12.4743			10.12	76.0437	-10.7638			10.12	73.9206	-16.7403
	10.15	73.0744	-11.7367			10.15	76.3505	-10.8189			10.15	74.219	-15.828
	10.19	73.368	-10.7505			10.19	76.6573	-10.6491			10.19	74.5174	-14.5995
	10.23	73.6616	-9.5512			10.23	76.9641	-10.1025			10.23	74.8158	-13.1458
	10.27	73.9552	-8.32982			10.27	77.2709	-9.21796			10.27	75.1142	-11.5937
	10.31	74.1754	-7.29067			10.31	77.5777	-8.33079			10.31	75.4126	-9.92377
	10.35	74.469	-6.43538			10.35	77.8845	-7.61468			10.35	75.6364	-8.26756
	10.39	74.7626	-5.66886			10.39	78.1913	-6.90152			10.39	75.9348	-6.87854
	10.43	75.0562	-5.02267			10.43	78.4981	-5.98045			10.43	76.2332	-5.75466
	10.47	75.3498	-4.6209			10.47	78.7282	-4.80237			10.47	76.5316	-4.76026
	10.5	75.6434	-4.50459			10.5	79.035	-3.53206			10.5	76.83	-3.85994
	10.54	75.937	-4.51994			10.54	79.3418	-2.35985			10.54	77.1284	-2.9589
	10.58	76.2306	-4.41942			10.58	79.6486	-1.46046			10.58	77.4268	-1.864
	10.62	76.5242	-4.03948			10.62	79.9554	-1.05636			10.62	77.7252	-0.5733
	10.66	76.7444	-3.2793			10.66	80.2622	-0.96109			10.66	78.0236	0.71056
	10.7	77.1114	-2.11912			10.7	80.569	-0.59156			10.7	78.322	1.91001
	10.74	77.3316	-0.76877			10.74	80.8758	0.24343			10.74	78.6204	3.0963
	10.78	77.6986	0.50664			10.78	81.1826	1.27638			10.78	78.9188	4.24487
	10.82	77.9188	1.6554			10.82	81.4127	2.22842			10.82	79.2172	5.1928
	10.86	78.2124	2.63304			10.86	81.7195	2.86876			10.86	79.5156	5.73948
	10.89	78.506	3.22459			10.89	82.0263	3.12443			10.89	79.7394	5.75038
	10.94	78.7996	3.31577			10.94	82.3331	3.1246			10.94	80.0378	5.20737
	10.97	79.0932	3.00593			10.97	82.6399	2.93309			10.97	80.3362	4.20152
	11.02	79.3868	2.41595			11.02	82.9467	2.39436			11.02	80.6346	2.9171
	11.05	79.6804	1.62671			11.05	83.2535	1.29968			11.05	80.933	1.51011
	11.09	79.974	0.71194			11.09	83.5603	-0.28616			11.09	81.2314	0.05715
	11.13	80.2676	-0.28675			11.13	83.8671	-2.06932			11.13	81.5298	-1.35899
	11.17	80.5612	-1.41306			11.17	84.1739	-3.78526			11.17	81.8282	-2.67479
	11.21	80.7814	-2.75846			11.21	84.404	-5.13882			11.21	82.1266	-3.88367
	11.24	81.075	-4.27579			11.24	84.7875	-5.89471			11.24	82.3504	-5.04026
	11.29	81.3686	-5.74593			11.29	85.0176	-6.1986			11.29	82.6488	-6.21469
	11.32	81.6622	-6.96207			11.32	85.3244	-6.32315			11.32	82.9472	-7.32339
	11.37	81.9558	-7.82906			11.37	85.6312	-6.2102			11.37	83.2456	-8.26636
	11.4	82.2494	-8.32051			11.4	85.938	-5.72571			11.4	83.544	-9.06309
	11.44	82.543	-8.39729			11.44	86.2448	-4.98467			11.44	83.8424	-9.53427
	11.48	82.8366	-7.97228			11.48	86.5516	-4.129			11.48	84.1408	-9.44928
	11.52	83.1302	-6.97908			11.52	86.8584	-3.22679			11.52	84.4392	-8.91955
	11.56	83.3504	-5.45276			11.56	87.1652	-2.38558			11.56	84.7376	-8.08986
	11.6	83.644	-3.53518			11.6	87.472	-1.6524			11.6	85.036	-6.90742
	11.64	83.9376	-1.47468			11.64	87.7021	-0.98561			11.64	85.2598	-5.36422
	11.68	84.2312	0.44151			11.68	88.0856	-0.40673			11.68	85.5582	-3.59849
	11.72	84.5248	2.02074			11.72	88.3157	-0.04317			11.72	85.8566	-1.88549
	11.76	84.8184	3.17628			11.76	88.6225	-0.05078			11.76	86.155	-0.61203
	11.79	85.112	3.89547			11.79	88.9293	-0.48953			11.79	86.4534	-0.08541
	11.83	85.4056	4.25156			11.83	89.2361	-1.21972			11.83	86.7518	-0.29056
	11.87	85.6992	4.37427			11.87	89.5429	-1.88756			11.87	87.0502	-0.8751
	11.91	85.9928	4.35406			11.91	89.8497	-2.10733			11.91	87.3486	-1.48633
	11.95	86.213	4.18078			11.95	90.1565	-1.76166			11.95	87.647	-1.99937
	11.99	86.5066	3.87265			11.99	90.4633	-1.02275			11.99	87.9454	-2.28593
	12.03	86.8002	3.55146			12.03	90.7701	-0.13021			12.03	88.2438	-2.20005
	12.07	87.0938	3.23799			12.07	91.0769	0.67881			12.07	88.5422	-1.84121
	12.11	87.3874	2.801			12.11	91.307	1.2151			12.11	88.8406	-1.31392
	12.14	87.681	2.18031			12.14	91.6138	1.47984			12.14	89.139	-0.59977
	12.18	87.9746	1.43294			12.18	91.9206	1.59307			12.18	89.3628	0.08162
	12.22	88.2682	0.61115			12.22	92.2274	1.53178			12.22	89.6612	0.41364
	12.26	88.5618	-0.26628			12.26	92.5342	1.09935			12.26	89.9596	0.34844
	12.3	88.782	-1.05862			12.3	92.841	0.32174			12.3	90.258	-0.07621
	12.34	89.149	-1.47992			12.34	93.1478	-0.37701			12.34	90.5564	-0.88392
	12.38	89.3692	-1.47167			12.38	93.4546	-0.66065			12.38	90.8548	-2.01584
	12.42	89.7362	-1.19759			12.42	93.7614	-0.54377			12.42	91.1532	-3.29492
	12.46	89.9564	-0.68153			12.46	93.9915	-0.13597			12.46	91.4516	-4.46382
	12.5	90.25	-0.03333			12.5	94.2983	0.39335			12.5	91.75	-5.28736
	12.53	90.5436	0.3453			12.53	94.6051	0.77664			12.53	91.9738	-5.6641
	12.58	90.8372	0.15572			12.58	94.9119	0.90322			12.58	92.2722	-5.64966
	12.61	91.1308	-0.52092			12.61	95.2187	0.87143			12.61	92.5706	-5.42966
	12.66	91.4244	-1.37402			12.66	95.5255	0.80731			12.66	92.869	-5.17237
	12.69	91.718	-2.149			12.69	95.8323	0.8032			12.69	93.1674	-4.94305
	12.73	92.0116	-2.68109			12.73	96.1391	0.87107			12.73	93.4658	-4.74483
	12.77	92.3052	-2.80488			12.77	96.4459	1.05692			12.77	93.7642	-4.4598
	12.81	92.5988	-2.48545			12.81	96.7527	1.54065			12.81	94.0626	-3.92728
	12.85	92.819	-1.84367			12.85	96.9828	2.46661			12.85	94.361	-3.17836
	12.89	93.1126	-0.94528			12.89	97.3663	3.82554			12.89	94.6594	-2.32427
	12.93	93.4062	0.20407			12.93	97.5964	5.34327			12.93	94.8832	-1.38079
	12.97	93.6998	1.39958			12.97	97.9032	6.59902			12.97	95.1816	-0.4029
	13.01	93.9934	2.22118			13.01	98.21	7.42099			13.01	95.48	0.53496
	13.04	94.287	2.40833			13.04	98.5168	7.826			13.04	95.7784	1.42656
	13.08	94.5806	2.15798			13.08	98.8236	7.74426			13.08	96.0768	2.21085
	13.12	94.8742	1.91755			13.12	99.1304	7.23581			13.12	96.3752	2.78584
	13.16	95.1678	1.89455			13.16	99.4372	6.6416			13.16	96.6736	3.10114
	13.2	95.4614	2.02679			13.2	99.744	6.16877			13.2	96.972	3.16802
	13.24	95.6816	2.3504			13.24	100.051	5.69725			13.24	97.2704	3.01605
	13.28	95.9752	2.9731			13.28	100.281	5.11828			13.28	97.4942	2.63676
	13.32	96.2688	3.77882			13.32	100.664	4.43052			13.32	97.7926	2.07316
	13.36	96.5624	4.49977			13.36	100.971	3.56406			13.36	98.091	1.44716
	13.4	96.856	5.06184			13.4	101.201	2.62993			13.4	98.3894	0.86666
	13.43	97.1496	5.47206			13.43	101.508	1.96547			13.43	98.6878	0.41164
	13.47	97.4432	5.53146			13.47	101.815	1.69473			13.47	98.9862	0.12409
	13.51	97.7368	5.33711			13.51	102.122	1.80027			13.51	99.2846	0.01562
	13.55	98.0304	5.35697			13.55	102.428	2.1239			13.55	99.583	0.12822
	13.59	98.2506	5.61413			13.59	102.735	2.42076			13.59	99.8814	0.53463
	13.63	98.6176	5.89542			13.63	103.042	2.92045			13.63	100.18	1.18201
	13.67	98.8378	6.33967			13.67	103.349	3.78833			13.67	100.478	1.84336
	13.71	99.2048	7.04063			13.71	103.656	4.67401			13.71	100.777	2.41817
	13.75	99.425	7.8996			13.75	103.886	5.62986			13.75	101.075	3.01186
	13.79	99.7186	8.87251			13.79	104.193	6.99678			13.79	101.373	3.61546
	13.82	100.012	9.80766			13.82	104.499	8.51751			13.82	101.597	4.08273
	13.87	100.306	10.4148			13.87	104.806	9.63962			13.87	101.896	4.37819
	13.9	100.599	10.5576			13.9	105.113	10.3572			13.9	102.194	4.58334
	13.95	100.893	10.2883			13.95	105.42	11.1076			13.95	102.492	4.77254
	13.98	101.187	9.68921			13.98	105.727	11.7132			13.98	102.791	5.01159
	14.02	101.48	9.03878			14.02	106.033	11.4498			14.02	103.089	5.31934
	14.06	101.774	8.64956			14.06	106.34	10.2968			14.06	103.388	5.5838
	14.1	102.067	8.43968			14.1	106.647	8.78965			14.1	103.686	5.65792
	14.14	102.288	8.27536			14.14	106.877	6.84243			14.14	103.984	5.45393
	14.17	102.581	8.18399			14.17	107.261	4.15335			14.17	104.208	4.96814
	14.22	102.875	8.11126			14.22	107.491	1.23772			14.22	104.507	4.31147
	14.25	103.168	7.8938			14.25	107.797	-1.30529			14.25	104.805	3.56109
	14.3	103.462	7.33877			14.3	108.104	-3.44842			14.3	105.103	2.6724
	14.33	103.756	6.50368			14.33	108.411	-5.09213			14.33	105.402	1.60438
	14.37	104.049	5.57672			14.37	108.718	-6.11066			14.37	105.7	0.33817
	14.41	104.343	4.4608			14.41	109.025	-6.68285			14.41	105.999	-1.14079
	14.45	104.636	3.04096			14.45	109.332	-7.04949			14.45	106.297	-2.77246
	14.49	104.857	1.46533			14.49	109.638	-7.45546			14.49	106.595	-4.37164
	14.53	105.15	-0.07351			14.53	109.945	-7.92615			14.53	106.894	-5.71748
	14.57	105.444	-1.56756			14.57	110.175	-8.17891			14.57	107.118	-6.75581
	14.61	105.737	-3.11587			14.61	110.559	-8.10144			14.61	107.416	-7.52759
	14.65	106.031	-4.54834			14.65	110.789	-7.8058			14.65	107.714	-7.97895
	14.69	106.325	-5.49888			14.69	111.096	-7.39921			14.69	108.013	-8.09981
	14.72	106.618	-5.88288			14.72	111.402	-6.92491			14.72	108.311	-8.06364
	14.76	106.912	-5.72081			14.76	111.709	-6.35572			14.76	108.61	-7.976
	14.8	107.205	-4.91608			14.8	112.016	-5.75881			14.8	108.908	-7.66183
	14.84	107.499	-3.65142			14.84	112.323	-5.17444			14.84	109.206	-7.03122
	14.88	107.719	-2.32575			14.88	112.63	-4.44527			14.88	109.505	-6.25029
	14.92	108.013	-0.9815			14.92	112.936	-3.5448			14.92	109.729	-5.34468
	14.96	108.306	0.61202			14.96	113.243	-2.62235			14.96	110.102	-4.28855
	15	108.6	2.45947			15	113.55	-1.64542			15	110.325	-3.2143
	15.04	108.894	4.33057			15.04	113.78	-0.45605			15.04	110.698	-2.0521
	15.07	109.187	5.93372			15.07	114.087	0.93996			15.07	110.922	-0.58062
	15.11	109.481	7.00773			15.11	114.394	2.46433			15.11	111.221	1.08043
	15.15	109.774	7.70151			15.15	114.701	4.12879			15.15	111.519	2.54591
	15.19	110.068	8.4854			15.19	115.007	5.84477			15.19	111.817	3.56722
	15.23	110.288	9.51916			15.23	115.314	7.37528			15.23	112.116	4.13795
	15.27	110.655	10.7775			15.27	115.621	8.60308			15.27	112.414	4.49882
	15.31	110.875	12.1938			15.31	115.928	9.51069			15.31	112.713	5.05595
	15.35	111.242	13.3059			15.35	116.234	10.0514			15.35	113.011	6.01353
	15.39	111.463	13.5916			15.39	116.465	10.2848			15.39	113.309	7.10881
	15.43	111.756	13.0556			15.43	116.771	10.3499			15.43	113.608	7.83268
	15.46	112.05	12.1631			15.46	117.078	10.4255			15.46	113.832	8.0038
	15.51	112.343	11.3525			15.51	117.385	10.8432			15.51	114.13	7.83079
	15.54	112.637	10.6617			15.54	117.692	11.7775			15.54	114.428	7.48979
	15.59	112.931	9.98202			15.59	117.999	13.008			15.59	114.727	7.15876
	15.62	113.224	9.44783			15.62	118.305	14.2712			15.62	115.025	6.91764
	15.66	113.518	9.32021			15.66	118.612	15.4603			15.66	115.324	6.54276
	15.7	113.811	9.69605			15.7	118.919	16.4977			15.7	115.622	5.91213
	15.74	114.105	10.3979			15.74	119.226	17.3246			15.74	115.92	5.2878
	15.78	114.325	11.2291			15.78	119.456	17.9666			15.78	116.219	4.98458
	15.82	114.619	12.2098			15.82	119.839	18.3861			15.82	116.443	4.98139
	15.86	114.912	13.2672			15.86	120.07	18.4083			15.86	116.741	5.22601
	15.9	115.206	14.221			15.9	120.376	18.0363			15.9	117.039	5.78571
	15.94	115.5	15.2365			15.94	120.683	17.4692			15.94	117.338	6.4096
	15.97	115.793	16.4917			15.97	120.99	16.8115			15.97	117.636	6.86139
	16.01	116.087	17.7206			16.01	121.297	16.2854			16.01	117.935	7.26704
	16.05	116.38	18.6361			16.05	121.603	16.2578			16.05	118.233	7.73433
	16.09	116.674	19.2886			16.09	121.91	16.7203			16.09	118.531	8.4405
	16.13	116.894	19.8104			16.13	122.217	17.2899			16.13	118.83	9.65554
	16.17	117.188	20.1273			16.17	122.524	17.6733			16.17	119.128	11.2387
	16.21	117.481	20.0439			16.21	122.754	17.917			16.21	119.352	12.766
	16.25	117.775	19.5579			16.25	123.138	18.1093			16.25	119.65	13.9841
	16.29	118.069	18.909			16.29	123.368	18.0989			16.29	119.949	14.8587
	16.33	118.362	18.2601			16.33	123.674	18.0609			16.33	120.247	15.487
	16.36	118.656	17.6743			16.36	123.981	18.457			16.36	120.546	15.94
	16.4	118.949	17.2251			16.4	124.288	19.144			16.4	120.844	16.1931
	16.44	119.243	16.9			16.44	124.595	19.6456			16.44	121.142	16.1953
	16.48	119.537	16.6857			16.48	124.902	19.8669			16.48	121.441	15.8575
	16.52	119.757	16.5395			16.52	125.208	19.7572			16.52	121.739	15.149
	16.56	120.124	16.4053			16.56	125.515	19.0549			16.56	122.038	14.2854
	16.6	120.344	16.4285			16.6	125.822	17.7649			16.6	122.336	13.5464
	16.64	120.711	16.6027			16.64	126.129	16.1291			16.64	122.634	12.9425
	16.68	120.931	16.5607			16.68	126.359	14.1512			16.68	122.933	12.3741
	16.71	121.225	16.138			16.71	126.666	11.7318			16.71	123.231	11.8556
	16.75	121.518	15.5401			16.75	126.972	9.01867			16.75	123.455	11.3682
	16.79	121.812	14.8307			16.79	127.279	6.31935			16.79	123.753	10.8816
	16.83	122.106	13.7102			16.83	127.586	3.91466			16.83	124.052	10.4693
	16.87	122.326	11.9228			16.87	127.893	1.99579			16.87	124.35	10.1069
	16.91	122.693	9.53906			16.91	128.2	0.50713			16.91	124.649	9.57159
	16.95	122.913	6.73846			16.95	128.506	-0.78808			16.95	124.947	8.71618
	16.99	123.28	3.72017			16.99	128.813	-1.92131			16.99	125.245	7.61798
	17.03	123.5	0.80135			17.03	129.043	-2.72361			17.03	125.544	6.36881
	17.07	123.794	-1.79107			17.07	129.35	-3.12849			17.07	125.842	4.96116
	17.1	124.087	-4.02982			17.1	129.657	-3.18373			17.1	126.066	3.41239
	17.15	124.381	-5.91344			17.15	129.964	-3.05268			17.15	126.364	1.78843
	17.18	124.675	-7.49528			17.18	130.271	-3.02999			17.18	126.663	0.15215
	17.23	124.968	-8.70782			17.23	130.577	-3.17875			17.23	126.961	-1.41028
	17.26	125.262	-9.33964			17.26	130.884	-3.28236			17.26	127.26	-2.82912
	17.3	125.555	-9.53492			17.3	131.191	-3.28689			17.3	127.558	-4.09066
	17.34	125.849	-9.49932			17.34	131.498	-3.34055			17.34	127.856	-5.17465
	17.38	126.143	-9.0184			17.38	131.805	-3.65124			17.38	128.155	-6.06639
	17.42	126.363	-8.14341			17.42	132.111	-4.29924			17.42	128.453	-6.74232
	17.46	126.656	-7.38109			17.46	132.418	-5.062			17.46	128.752	-7.1314
	17.5	126.95	-6.77955			17.5	132.648	-5.73167			17.5	128.975	-7.24385
	17.54	127.244	-6.01565			17.54	133.032	-6.26087			17.54	129.274	-7.15883
	17.58	127.537	-5.17289			17.58	133.262	-6.67848			17.58	129.572	-6.89554
	17.61	127.831	-4.62651			17.61	133.569	-7.17602			17.61	129.871	-6.53061
	17.65	128.124	-4.53627			17.65	133.875	-7.86952			17.65	130.169	-6.20941
	17.69	128.418	-4.76529			17.69	134.182	-8.55413			17.69	130.467	-5.96762
	17.73	128.712	-5.17023			17.73	134.489	-8.95388			17.73	130.766	-5.7657
	17.77	129.005	-5.65834			17.77	134.796	-8.96283			17.77	131.064	-5.59748
	17.81	129.225	-6.08611			17.81	135.103	-8.67035			17.81	131.363	-5.50713
	17.85	129.519	-6.50917			17.85	135.333	-8.30812			17.85	131.586	-5.52323
	17.89	129.813	-7.16334			17.89	135.716	-8.0453			17.89	131.959	-5.57186
	17.93	130.106	-8.04841			17.93	136.023	-7.88488			17.93	132.183	-5.54863
	17.97	130.4	-8.97859			17.97	136.253	-7.68123			17.97	132.556	-5.42109
	18	130.693	-9.86185			18	136.56	-7.1715			18	132.78	-5.21114
	18.04	130.987	-10.5847			18.04	136.867	-6.24219			18.04	133.078	-4.94443
	18.08	131.281	-10.8901			18.08	137.174	-5.05527			18.08	133.377	-4.60956
	18.12	131.574	-10.6318			18.12	137.48	-3.80999			18.12	133.675	-4.18499
	18.16	131.794	-9.93771			18.16	137.787	-2.59724			18.16	133.974	-3.70437
	18.2	132.161	-9.01195			18.2	138.094	-1.40087			18.2	134.272	-3.20083
	18.24	132.382	-7.98095			18.24	138.401	-0.19075			18.24	134.57	-2.64696
	18.28	132.749	-6.84853			18.28	138.708	0.94655			18.28	134.869	-2.03543
	18.32	132.969	-5.53904			18.32	138.938	1.85648			18.32	135.167	-1.41954
	18.36	133.262	-4.1066			18.36	139.244	2.43926			18.36	135.466	-0.83279
	18.39	133.556	-2.67543			18.39	139.551	2.69465			18.39	135.689	-0.27614
	18.44	133.85	-1.30567			18.44	139.858	2.68002			18.44	135.988	0.2002
	18.47	134.143	-0.23441			18.47	140.165	2.42921			18.47	136.286	0.52636
	18.52	134.437	0.31742			18.52	140.472	1.96371			18.52	136.585	0.71028
	18.55	134.73	0.57656			18.55	140.779	1.39209			18.55	136.883	0.8171
	18.59	135.024	0.79048			18.59	141.085	0.85063			18.59	137.181	0.90981
	18.63	135.318	0.91436			18.63	141.392	0.34702			18.63	137.48	1.02049
	18.67	135.611	0.9399			18.67	141.699	-0.18505			18.67	137.778	1.13294
	18.71	135.831	0.82191			18.71	141.929	-0.7953			18.71	138.077	1.24557
	18.75	136.125	0.40962			18.75	142.312	-1.53309			18.75	138.3	1.36222
	18.79	136.419	-0.1807			18.79	142.543	-2.34626			18.79	138.599	1.36312
	18.83	136.712	-0.69217			18.83	142.849	-2.95035			18.83	138.897	1.14146
	18.87	137.006	-1.13349			18.87	143.156	-3.022			18.87	139.196	0.79508
	18.9	137.299	-1.60913			18.9	143.463	-2.54124			18.9	139.494	0.43719
	18.94	137.593	-2.06138			18.94	143.77	-1.80896			18.94	139.792	0.08867
	18.98	137.887	-2.34433			18.98	144.077	-1.11346			18.98	140.091	-0.1676
	19.02	138.18	-2.33617			19.02	144.383	-0.50754			19.02	140.389	-0.21117
	19.06	138.4	-1.94613			19.06	144.69	0.00797			19.06	140.688	-0.01113
	19.1	138.694	-1.13743			19.1	144.997	0.39722			19.1	140.986	0.38251
	19.14	138.988	-0.06688			19.14	145.227	0.68417			19.14	141.21	0.90775
	19.18	139.281	1.02574			19.18	145.611	0.82514			19.18	141.508	1.48311
	19.22	139.575	2.06429			19.22	145.841	0.75462			19.22	141.807	1.96259
	19.26	139.868	2.98492			19.26	146.148	0.58035			19.26	142.105	2.25122
	19.29	140.162	3.68479			19.29	146.454	0.48713			19.29	142.403	2.43059
	19.33	140.456	4.21102			19.33	146.761	0.65957			19.33	142.702	2.63523
	19.37	140.749	4.65153			19.37	147.068	1.18652			19.37	143	2.91673
	19.41	141.043	5.0153			19.41	147.375	1.86419			19.41	143.299	3.28343
	19.45	141.263	5.32713			19.45	147.681	2.44166			19.45	143.597	3.72722
	19.49	141.63	5.59164			19.49	147.988	2.9808			19.49	143.821	4.22189
	19.53	141.85	5.6763			19.53	148.295	3.63026			19.53	144.194	4.77055
	19.57	142.217	5.47703			19.57	148.602	4.34032			19.57	144.418	5.37866
	19.61	142.437	5.07646			19.61	148.832	4.92829			19.61	144.791	5.96679
	19.64	142.731	4.53359			19.64	149.139	5.08535			19.64	145.014	6.39605
	19.68	143.025	3.82897			19.68	149.446	4.67235			19.68	145.313	6.57341
	19.72	143.318	3.04419			19.72	149.752	4.06489			19.72	145.611	6.49001
	19.76	143.612	2.25658			19.76	150.059	3.60496			19.76	145.91	6.19516
	19.8	143.832	1.4438			19.8	150.366	3.22486			19.8	146.208	5.77446
	19.84	144.199	0.62497			19.84	150.673	2.84012			19.84	146.506	5.3087
	19.88	144.419	-0.15484			19.88	150.98	2.44848			19.88	146.805	4.81708
	19.92	144.786	-0.84687			19.92	151.286	1.97526			19.92	147.103	4.27288
	19.96	145.006	-1.32245			19.96	151.517	1.39648			19.96	147.402	3.67883
	20	145.3	-1.51184			20	151.823	0.92515			20	147.7	3.07549
	20.03	145.594	-1.52607			20.03	152.13	0.81472			20.03	147.924	2.50899
	20.08	145.887	-1.49668			20.08	152.437	1.0302			20.08	148.222	2.04596
	20.11	146.181	-1.41784			20.11	152.744	1.28034			20.11	148.521	1.70117
	20.16	146.474	-1.30093			20.16	153.05	1.30249			20.16	148.819	1.3865
	20.19	146.768	-1.27763			20.19	153.357	1.12043			20.19	149.117	1.06699
	20.23	147.062	-1.33357			20.23	153.664	0.93115			20.23	149.416	0.78944
	20.27	147.355	-1.29861			20.27	153.971	0.80048			20.27	149.714	0.52221
	20.31	147.649	-1.2232			20.31	154.278	0.68632			20.31	150.013	0.21335
	20.35	147.869	-1.35492			20.35	154.584	0.51809			20.35	150.311	-0.05667
	20.39	148.163	-1.75371			20.39	154.891	0.21023			20.39	150.609	-0.19055
	20.43	148.456	-2.25281			20.43	155.121	-0.2011			20.43	150.833	-0.20727
	20.47	148.75	-2.68845			20.47	155.505	-0.55613			20.47	151.132	-0.15615
	20.51	149.043	-2.9776			20.51	155.735	-0.67679			20.51	151.43	-0.03346
	20.54	149.337	-3.0659			20.54	156.042	-0.51714			20.54	151.728	0.19024
	20.58	149.631	-2.96435			20.58	156.349	-0.28193			20.58	152.027	0.50488
	20.62	149.924	-2.8388			20.62	156.655	-0.15962			20.62	152.325	0.85465
	20.66	150.218	-2.87341			20.66	156.962	-0.10082			20.66	152.624	1.19967
	20.7	150.438	-3.04601			20.7	157.269	-0.01669			20.7	152.922	1.50781
	20.74	150.732	-3.18656			20.74	157.576	0.11182			20.74	153.22	1.72889
	20.78	151.025	-3.17515			20.78	157.806	0.27328			20.78	153.444	1.84805
	20.82	151.319	-3.02478			20.82	158.189	0.38649			20.82	153.817	1.88353
	20.86	151.612	-2.87665			20.86	158.419	0.29606			20.86	154.041	1.84036
	20.9	151.906	-2.84105			20.9	158.726	-0.09594			20.9	154.414	1.72642
	20.93	152.2	-2.84734			20.93	159.033	-0.63695			20.93	154.638	1.56837
	20.97	152.493	-2.80639			20.97	159.34	-1.08244			20.97	154.936	1.38837
	21.01	152.787	-2.72914			21.01	159.647	-1.41564			21.01	155.235	1.19201
	21.05	153.08	-2.59489			21.05	159.953	-1.74783			21.05	155.533	0.98824
	21.09	153.301	-2.36046			21.09	160.26	-2.10121			21.09	155.831	0.78582
	21.13	153.668	-2.06275			21.13	160.567	-2.40459			21.13	156.13	0.57438
	21.17	153.888	-1.74018			21.17	160.874	-2.58715			21.17	156.428	0.36613
	21.21	154.255	-1.36013			21.21	161.181	-2.61309			21.21	156.727	0.21841
	21.25	154.475	-0.89492			21.25	161.411	-2.48297			21.25	157.025	0.17668
	21.28	154.769	-0.34791			21.28	161.718	-2.31259			21.28	157.323	0.26561
	21.32	155.062	0.29188			21.32	162.024	-2.22799			21.32	157.547	0.52766
	21.36	155.356	0.98718			21.36	162.331	-2.1328			21.36	157.846	0.9973
	21.4	155.649	1.60335			21.4	162.638	-1.84077			21.4	158.144	1.64762
	21.44	155.943	2.04344			21.44	162.945	-1.30376			21.44	158.442	2.39055
	21.48	156.237	2.31124			21.48	163.252	-0.56898			21.48	158.741	3.14728
	21.52	156.53	2.40933			21.52	163.558	0.21398			21.52	159.039	3.89483
	21.56	156.824	2.34062			21.56	163.865	0.77621			21.56	159.338	4.607
	21.6	157.044	2.14233			21.6	164.095	0.95597			21.6	159.636	5.21585
	21.64	157.338	1.81645			21.64	164.402	0.83883			21.64	159.934	5.66956
	21.68	157.631	1.33792			21.68	164.709	0.55097			21.68	160.158	5.95916
	21.72	157.925	0.7286			21.72	165.016	0.05669			21.72	160.457	6.07691
	21.76	158.218	0.02564			21.76	165.322	-0.74393			21.76	160.755	6.01041
	21.8	158.512	-0.76577			21.8	165.629	-1.83486			21.8	161.053	5.77811
	21.83	158.806	-1.6194			21.83	165.936	-3.05827			21.83	161.352	5.42855
	21.87	159.099	-2.44678			21.87	166.243	-4.20161			21.87	161.65	5.0135
	21.91	159.393	-3.16689			21.91	166.55	-5.13748			21.91	161.949	4.57164
	21.95	159.686	-3.78118			21.95	166.857	-5.93597			21.95	162.247	4.1119
	21.99	159.907	-4.33301			21.99	167.163	-6.81804			21.99	162.545	3.60387
	22.03	160.2	-4.8165			22.03	167.47	-7.94824			22.03	162.844	3.00193
	22.07	160.494	-5.18538			22.07	167.7	-9.26838			22.07	163.068	2.29369
	22.11	160.787	-5.43858			22.11	168.084	-10.5989			22.11	163.366	1.5228
	22.15	161.081	-5.6223			22.15	168.314	-11.8525			22.15	163.664	0.74614
	22.18	161.375	-5.77524			22.18	168.621	-13.0431			22.18	163.963	-0.02734
	22.22	161.668	-5.92668			22.22	168.927	-14.1938			22.22	164.261	-0.824
	22.26	161.962	-6.12037			22.26	169.234	-15.3052			22.26	164.56	-1.64213
	22.3	162.255	-6.40896			22.3	169.541	-16.3064			22.3	164.858	-2.4273
	22.34	162.549	-6.81324			22.34	169.848	-17.0711			22.34	165.156	-3.10669
	22.38	162.769	-7.30901			22.38	170.155	-17.4575			22.38	165.455	-3.63928
	22.42	163.136	-7.87107			22.42	170.461	-17.3611			22.42	165.679	-4.01381
	22.46	163.356	-8.50947			22.46	170.768	-16.873			22.46	166.052	-4.21938
	22.5	163.723	-9.24803			22.5	171.075	-16.1742			22.5	166.275	-4.26661
	22.54	163.944	-10.0483			22.54	171.305	-15.2851			22.54	166.648	-4.19915
	22.57	164.237	-10.793			22.57	171.612	-14.1715			22.57	166.872	-4.04444
	22.61	164.531	-11.3672			22.61	171.919	-12.9186			22.61	167.171	-3.8066
	22.65	164.824	-11.6891			22.65	172.226	-11.6964			22.65	167.469	-3.51154
	22.69	165.118	-11.7166			22.69	172.532	-10.6989			22.69	167.767	-3.19103
	22.73	165.338	-11.4966			22.73	172.839	-10.0674			22.73	168.066	-2.84569
	22.77	165.705	-11.1538			22.77	173.146	-9.8586			22.77	168.364	-2.46867
	22.81	165.925	-10.789			22.81	173.453	-10.0996			22.81	168.663	-2.07393
	22.85	166.292	-10.3863			22.85	173.76	-10.6659			22.85	168.961	-1.69195
	22.89	166.513	-9.89845			22.89	173.99	-11.3058			22.89	169.259	-1.36136
	22.93	166.806	-9.39628			22.93	174.296	-11.9413			22.93	169.558	-1.13129
	22.96	167.1	-9.00923			22.96	174.603	-12.6161			22.96	169.782	-1.05076
	23.01	167.393	-8.80042			23.01	174.91	-13.2721			23.01	170.08	-1.13704
	23.04	167.687	-8.76588			23.04	175.217	-13.8323			23.04	170.378	-1.37339
	23.09	167.981	-8.88851			23.09	175.524	-14.3145			23.09	170.677	-1.73106
	23.12	168.274	-9.15795			23.12	175.83	-14.7686			23.12	170.975	-2.1741
	23.16	168.568	-9.54439			23.16	176.137	-15.1819			23.16	171.274	-2.66841
	23.2	168.861	-10.0221			23.2	176.444	-15.5097			23.2	171.572	-3.19739
	23.24	169.155	-10.6059			23.24	176.751	-15.7554			23.24	171.87	-3.75629
	23.28	169.375	-11.2914			23.28	177.058	-15.9054			23.28	172.169	-4.33506
	23.32	169.669	-12.0154			23.32	177.364	-15.901			23.32	172.393	-4.90992
	23.36	169.962	-12.6966			23.36	177.595	-15.7241			23.36	172.691	-5.44877
	23.4	170.256	-13.2789			23.4	177.978	-15.366			23.4	172.989	-5.92362
	23.44	170.55	-13.7537			23.44	178.208	-14.8256			23.44	173.288	-6.32456
	23.47	170.843	-14.1314			23.47	178.515	-14.1888			23.47	173.586	-6.6731
	23.51	171.137	-14.377			23.51	178.822	-13.5501			23.51	173.885	-7.00656
	23.55	171.43	-14.4009			23.55	179.129	-12.9385			23.55	174.183	-7.33415
	23.59	171.724	-14.1061			23.59	179.435	-12.3805			23.59	174.481	-7.62412
	23.63	171.944	-13.4457			23.63	179.742	-11.8841			23.63	174.78	-7.82439
	23.67	172.238	-12.4604			23.67	180.049	-11.368			23.67	175.078	-7.88747
	23.71	172.531	-11.2648			23.71	180.279	-10.7298			23.71	175.302	-7.80242
	23.75	172.825	-9.97896			23.75	180.662	-9.95643			23.75	175.675	-7.59767
	23.79	173.119	-8.66367			23.79	180.893	-9.1177			23.79	175.899	-7.30577
	23.83	173.412	-7.33341			23.83	181.199	-8.27483			23.83	176.272	-6.94049
	23.86	173.706	-6.01717			23.86	181.506	-7.4451			23.86	176.496	-6.4985
	23.9	173.999	-4.77796			23.9	181.813	-6.6357			23.9	176.794	-5.97308
	23.94	174.293	-3.68801			23.94	182.12	-5.85661			23.94	177.092	-5.35951
	23.98	174.587	-2.80317			23.98	182.427	-5.16724			23.98	177.391	-4.65489
	24.02	174.807	-2.14127			24.02	182.733	-4.67865			24.02	177.689	-3.87946
	24.06	175.174	-1.6751			24.06	183.04	-4.4036			24.06	177.913	-3.08657
	24.1	175.394	-1.37082			24.1	183.347	-4.23827			24.1	178.286	-2.34158
	24.14	175.761	-1.22913			24.14	183.654	-4.16027			24.14	178.51	-1.70002
	24.18	175.981	-1.26015			24.18	183.884	-4.23964			24.18	178.883	-1.19231
	24.21	176.275	-1.43841			24.21	184.191	-4.40849			24.21	179.107	-0.82
	24.25	176.568	-1.70057			24.25	184.498	-4.47267			24.25	179.405	-0.56598
	24.29	176.862	-1.98382			24.29	184.804	-4.36536			24.29	179.703	-0.41083
	24.33	177.156	-2.27114			24.33	185.111	-4.13384			24.33	180.002	-0.35683
	24.37	177.449	-2.58953			24.37	185.418	-3.80709			24.37	180.3	-0.4369
	24.41	177.743	-2.9638			24.41	185.725	-3.4857			24.41	180.599	-0.68727
	24.45	178.036	-3.37063			24.45	186.031	-3.3338			24.45	180.897	-1.11113
	24.49	178.33	-3.73951			24.49	186.338	-3.36876			24.49	181.195	-1.66836
	24.53	178.55	-4.01154			24.53	186.568	-3.45189			24.53	181.494	-2.29071
	24.57	178.844	-4.18126			24.57	186.875	-3.51337			24.57	181.792	-2.90361
	24.61	179.137	-4.28126			24.61	187.182	-3.62809			24.61	182.016	-3.45892
	24.65	179.431	-4.36127			24.65	187.489	-3.86094			24.65	182.314	-3.95957
	24.69	179.725	-4.46642			24.69	187.796	-4.17674			24.69	182.613	-4.43071
	24.73	180.018	-4.60264			24.73	188.102	-4.50465			24.73	182.911	-4.87686
	24.76	180.312	-4.75381			24.76	188.409	-4.7947			24.76	183.21	-5.27579
	24.8	180.605	-4.92443			24.8	188.716	-5.03911			24.8	183.508	-5.58779
	24.84	180.899	-5.1277			24.84	189.023	-5.29261			24.84	183.806	-5.77758
	24.88	181.193	-5.36383			24.88	189.33	-5.64093			24.88	184.105	-5.82799
	24.92	181.413	-5.63659			24.92	189.636	-6.12492			24.92	184.403	-5.73989
	24.96	181.706	-5.96986			24.96	189.943	-6.69665			24.96	184.702	-5.56548
	25	182	-6.37111			25	190.173	-7.25288			25	184.925	-5.39086
	25.04	182.294	-6.78177			25.04	190.557	-7.70799			25.04	185.224	-5.24959
	25.08	182.587	-7.11885			25.08	190.787	-8.03215			25.08	185.522	-5.12477
	25.11	182.881	-7.36072			25.11	191.094	-8.24681			25.11	185.821	-5.00156
	25.15	183.174	-7.54364			25.15	191.4	-8.3825			25.15	186.119	-4.86197
	25.19	183.468	-7.69138			25.19	191.707	-8.44002			25.19	186.417	-4.69248
	25.23	183.762	-7.79303			25.23	192.014	-8.4307			25.23	186.716	-4.49977
	25.27	183.982	-7.83349			25.27	192.321	-8.40246			25.27	187.014	-4.30341
	25.31	184.275	-7.79226			25.31	192.628	-8.38944			25.31	187.313	-4.16117
	25.35	184.569	-7.63492			25.35	192.935	-8.39963			25.35	187.536	-4.1359
	25.39	184.863	-7.35681			25.39	193.241	-8.42741			25.39	187.909	-4.20132
	25.43	185.156	-6.99546			25.43	193.471	-8.43234			25.43	188.133	-4.27708
	25.47	185.45	-6.59146			25.47	193.778	-8.35063			25.47	188.506	-4.32933
	25.5	185.743	-6.1852			25.5	194.085	-8.14819			25.5	188.73	-4.36065
	25.54	186.037	-5.82357			25.54	194.392	-7.85104			25.54	189.028	-4.3663
	25.58	186.331	-5.5367			25.58	194.699	-7.5352			25.58	189.327	-4.35428
	25.62	186.624	-5.31856			25.62	195.005	-7.26941			25.62	189.625	-4.35107
	25.66	186.844	-5.13304			25.66	195.312	-7.04297			25.66	189.924	-4.34588
	25.7	187.211	-4.95523			25.7	195.619	-6.79444			25.7	190.222	-4.26981
	25.74	187.432	-4.8038			25.74	195.926	-6.52286			25.74	190.52	-4.06451
	25.78	187.799	-4.71912			25.78	196.233	-6.29799			25.78	190.819	-3.74064
	25.82	188.019	-4.73861			25.82	196.463	-6.1536			25.82	191.117	-3.36255
	25.85	188.312	-4.88627			25.85	196.769	-6.0569			25.85	191.416	-3.00919
	25.89	188.606	-5.15068			25.89	197.076	-5.98647			25.89	191.639	-2.7382
	25.93	188.9	-5.47778			25.93	197.383	-5.93523			25.93	191.938	-2.56457
	25.97	189.193	-5.79702			25.97	197.69	-5.87833			25.97	192.236	-2.47232
	26.01	189.487	-6.05933			26.01	197.997	-5.85306			26.01	192.535	-2.43972
	26.05	189.78	-6.24649			26.05	198.304	-5.95087			26.05	192.833	-2.45148
	26.09	190.074	-6.36128			26.09	198.61	-6.16535			26.09	193.131	-2.49866
	26.13	190.368	-6.4207			26.13	198.917	-6.39626			26.13	193.43	-2.57963
	26.17	190.588	-6.42487			26.17	199.147	-6.57635			26.17	193.728	-2.68923
	26.21	190.881	-6.34615			26.21	199.531	-6.70732			26.21	194.027	-2.7977
	26.25	191.175	-6.17364			26.25	199.761	-6.83689			26.25	194.25	-2.86375
	26.29	191.469	-5.93204			26.29	200.068	-7.00008			26.29	194.549	-2.85832
	26.33	191.762	-5.66265			26.33	200.374	-7.17332			26.33	194.847	-2.76108
	26.37	192.056	-5.40108			26.37	200.681	-7.31506			26.37	195.146	-2.57896
	26.4	192.349	-5.14862			26.4	200.988	-7.39517			26.4	195.444	-2.37354
	26.44	192.643	-4.89011			26.44	201.295	-7.39595			26.44	195.742	-2.22605
	26.48	192.937	-4.65943			26.48	201.602	-7.35373			26.48	196.041	-2.18145
	26.52	193.23	-4.52885			26.52	201.908	-7.33455			26.52	196.339	-2.23646
	26.56	193.45	-4.51708			26.56	202.215	-7.34009			26.56	196.638	-2.34588
	26.6	193.744	-4.57983			26.6	202.522	-7.31477			26.6	196.936	-2.43587
	26.64	194.038	-4.67265			26.64	202.752	-7.22487			26.64	197.16	-2.44998
	26.68	194.331	-4.74422			26.68	203.136	-7.08548			26.68	197.533	-2.38243
	26.72	194.625	-4.74644			26.72	203.366	-6.94158			26.72	197.757	-2.25837
	26.75	194.918	-4.71058			26.75	203.673	-6.83809			26.75	198.13	-2.11292
	26.79	195.212	-4.70284			26.79	203.979	-6.78109			26.79	198.353	-1.9818
	26.83	195.506	-4.69928			26.83	204.286	-6.71351			26.83	198.652	-1.87758
	26.87	195.799	-4.61182			26.87	204.593	-6.54488			26.87	198.95	-1.78146
	26.91	196.093	-4.4034			26.91	204.9	-6.22298			26.91	199.249	-1.66535
	26.95	196.313	-4.10587			26.95	205.207	-5.78051			26.95	199.547	-1.51282
	26.99	196.68	-3.76731			26.99	205.513	-5.30077			26.99	199.771	-1.32793
	27.03	196.9	-3.41529			27.03	205.82	-4.83719			27.03	200.144	-1.14033
	27.07	197.267	-3.05066			27.07	206.127	-4.39795			27.07	200.368	-0.99283
	27.11	197.487	-2.6633			27.11	206.357	-4.01204			27.11	200.741	-0.90523
	27.14	197.781	-2.26772			27.14	206.664	-3.73232			27.14	200.964	-0.85447
	27.18	198.075	-1.93242			27.18	206.971	-3.55743			27.18	201.263	-0.80122
	27.22	198.368	-1.74448			27.22	207.277	-3.48703			27.22	201.561	-0.74409
	27.26	198.662	-1.74374			27.26	207.584	-3.59768			27.26	201.86	-0.73615
	27.3	198.955	-1.90974			27.3	207.891	-3.93187			27.3	202.158	-0.82358
	27.34	199.249	-2.2			27.34	208.198	-4.45592			27.34	202.456	-1.00221
	27.38	199.543	-2.59841			27.38	208.505	-5.05404			27.38	202.755	-1.25889
	27.42	199.836	-3.11495			27.42	208.811	-5.50904			27.42	203.053	-1.5955
	27.46	200.056	-3.74159			27.46	209.042	-5.71332			27.46	203.352	-2.00386
	27.5	200.35	-4.43601			27.5	209.348	-5.73318			27.5	203.65	-2.46276
	27.54	200.644	-5.12552			27.54	209.655	-5.57589			27.54	203.874	-2.94121
	27.58	200.937	-5.73442			27.58	209.962	-5.18431			27.58	204.172	-3.40317
	27.62	201.231	-6.23574			27.62	210.269	-4.62849			27.62	204.471	-3.8398
	27.66	201.524	-6.64128			27.66	210.576	-4.06576			27.66	204.769	-4.26755
	27.69	201.818	-6.94882			27.69	210.882	-3.54667			27.69	205.067	-4.68483
	27.73	202.112	-7.13872			27.73	211.189	-3.05754			27.73	205.366	-5.06581
	27.77	202.405	-7.18496			27.77	211.496	-2.70192			27.77	205.664	-5.38287
	27.81	202.699	-7.04701			27.81	211.803	-2.56147			27.81	205.963	-5.60706
	27.85	202.919	-6.70947			27.85	212.109	-2.4946			27.85	206.261	-5.72027
	27.89	203.213	-6.23899			27.89	212.416	-2.34243			27.89	206.485	-5.75517
	27.93	203.506	-5.73903			27.93	212.646	-2.11209			27.93	206.783	-5.78525
	27.97	203.8	-5.26413			27.97	213.03	-1.84483			27.97	207.082	-5.84136
	28.01	204.093	-4.8155			28.01	213.26	-1.53093			28.01	207.38	-5.86311

## Sheet: Figure_10
	This data is from the paper: Wei, Z., Núñez, A., Li, Z., Dollevoet, R. "Evaluating Degradation at Railway Crossings Using Axle Box Acceleration Measurements." Sensors, 2017.
	Corresponding author: Prof. Zili Li; Email: Z.Li@tudelft.nl
		Degraded
	time	distance	acc
	(ms)	(mm)	(m/s2)
	-28.01	-219.12	-4.28287
	-27.97	-218.81	-4.77716
	-27.93	-218.5	-5.07252
	-27.89	-218.18	-5.14243
	-27.86	-217.87	-4.9819
	-27.82	-217.63	-4.61193
	-27.78	-217.32	-4.07612
	-27.74	-217.01	-3.43108
	-27.7	-216.7	-2.73559
	-27.66	-216.38	-2.04295
	-27.62	-216.07	-1.39745
	-27.58	-215.76	-0.8324
	-27.54	-215.44	-0.36672
	-27.51	-215.13	-0.000923625
	-27.46	-214.82	0.28351
	-27.43	-214.51	0.51682
	-27.38	-214.27	0.72624
	-27.35	-213.96	0.9208
	-27.31	-213.64	1.08523
	-27.27	-213.33	1.18852
	-27.23	-213.02	1.20367
	-27.19	-212.71	1.12715
	-27.15	-212.39	0.98571
	-27.11	-212.08	0.82498
	-27.07	-211.77	0.68545
	-27.03	-211.45	0.57955
	-26.99	-211.14	0.48345
	-26.96	-210.83	0.34994
	-26.92	-210.59	0.13717
	-26.88	-210.28	-0.16058
	-26.84	-209.97	-0.49618
	-26.8	-209.66	-0.77744
	-26.76	-209.34	-0.89844
	-26.72	-209.03	-0.78137
	-26.68	-208.72	-0.40958
	-26.64	-208.4	0.16406
	-26.6	-208.09	0.83691
	-26.57	-207.86	1.4937
	-26.53	-207.54	2.0421
	-26.49	-207.23	2.43133
	-26.45	-206.92	2.65056
	-26.41	-206.6	2.71543
	-26.37	-206.29	2.65524
	-26.33	-205.98	2.50778
	-26.29	-205.67	2.31965
	-26.25	-205.35	2.14465
	-26.22	-205.04	2.03443
	-26.17	-204.73	2.02292
	-26.14	-204.41	2.11219
	-26.09	-204.18	2.26847
	-26.06	-203.87	2.43154
	-26.02	-203.55	2.53319
	-25.98	-203.24	2.5156
	-25.94	-202.93	2.34134
	-25.9	-202.61	1.99315
	-25.86	-202.3	1.46814
	-25.82	-201.99	0.77496
	-25.78	-201.68	-0.06126
	-25.74	-201.36	-0.98863
	-25.7	-201.13	-1.92235
	-25.67	-200.82	-2.75264
	-25.63	-200.5	-3.36956
	-25.59	-200.19	-3.69654
	-25.55	-199.88	-3.71688
	-25.51	-199.56	-3.47868
	-25.47	-199.25	-3.07413
	-25.43	-198.94	-2.60262
	-25.39	-198.62	-2.13599
	-25.35	-198.31	-1.70211
	-25.32	-198	-1.29225
	-25.28	-197.76	-0.88354
	-25.24	-197.45	-0.46051
	-25.2	-197.14	-0.02229
	-25.16	-196.83	0.42663
	-25.12	-196.51	0.89182
	-25.08	-196.2	1.39614
	-25.04	-195.89	1.96983
	-25	-195.57	2.62741
	-24.96	-195.26	3.34516
	-24.93	-194.95	4.05481
	-24.89	-194.71	4.66005
	-24.85	-194.4	5.06938
	-24.81	-194.09	5.22898
	-24.77	-193.77	5.13867
	-24.73	-193.46	4.84371
	-24.69	-193.15	4.40875
	-24.65	-192.84	3.89014
	-24.61	-192.52	3.32172
	-24.58	-192.21	2.71979
	-24.53	-191.9	2.09988
	-24.5	-191.58	1.49064
	-24.45	-191.35	0.93302
	-24.42	-191.04	0.46391
	-24.38	-190.72	0.09526
	-24.34	-190.41	-0.1954
	-24.3	-190.1	-0.4543
	-24.26	-189.78	-0.7251
	-24.22	-189.47	-1.02314
	-24.18	-189.16	-1.32699
	-24.14	-188.85	-1.59345
	-24.1	-188.53	-1.78609
	-24.06	-188.3	-1.89817
	-24.03	-187.99	-1.95426
	-23.99	-187.67	-1.98928
	-23.95	-187.36	-2.01895
	-23.91	-187.05	-2.02207
	-23.87	-186.73	-1.94745
	-23.83	-186.42	-1.74281
	-23.79	-186.11	-1.38823
	-23.75	-185.8	-0.91358
	-23.71	-185.48	-0.38866
	-23.68	-185.17	0.10822
	-23.64	-184.93	0.52445
	-23.6	-184.62	0.85004
	-23.56	-184.31	1.10827
	-23.52	-184	1.3274
	-23.48	-183.68	1.51223
	-23.44	-183.37	1.6341
	-23.4	-183.06	1.64656
	-23.36	-182.74	1.51793
	-23.32	-182.43	1.26098
	-23.29	-182.12	0.94071
	-23.24	-181.88	0.65325
	-23.21	-181.57	0.48534
	-23.16	-181.26	0.47546
	-23.13	-180.94	0.59735
	-23.09	-180.63	0.77383
	-23.05	-180.32	0.91234
	-23.01	-180.01	0.94149
	-22.97	-179.69	0.82984
	-22.94	-179.38	0.58055
	-22.89	-179.07	0.21193
	-22.86	-178.75	-0.25789
	-22.81	-178.44	-0.8087
	-22.78	-178.21	-1.40076
	-22.74	-177.89	-1.95887
	-22.7	-177.58	-2.37762
	-22.66	-177.27	-2.5548
	-22.62	-176.96	-2.4401
	-22.58	-176.64	-2.07289
	-22.54	-176.33	-1.58511
	-22.5	-176.02	-1.16374
	-22.46	-175.7	-0.98913
	-22.42	-175.39	-1.17801
	-22.39	-175.08	-1.75559
	-22.35	-174.84	-2.66296
	-22.31	-174.53	-3.78758
	-22.27	-174.22	-4.99549
	-22.23	-173.9	-6.15016
	-22.19	-173.59	-7.11777
	-22.15	-173.28	-7.77123
	-22.11	-172.97	-8.00623
	-22.07	-172.65	-7.77211
	-22.03	-172.34	-7.10496
	-22	-172.03	-6.14186
	-21.96	-171.79	-5.10049
	-21.92	-171.48	-4.22393
	-21.88	-171.17	-3.70988
	-21.84	-170.85	-3.65296
	-21.8	-170.54	-4.0243
	-21.76	-170.23	-4.6952
	-21.72	-169.91	-5.4909
	-21.68	-169.6	-6.24814
	-21.65	-169.29	-6.85216
	-21.6	-168.98	-7.24349
	-21.57	-168.66	-7.40212
	-21.52	-168.43	-7.32781
	-21.49	-168.12	-7.03214
	-21.45	-167.8	-6.5462
	-21.41	-167.49	-5.93347
	-21.37	-167.18	-5.29221
	-21.33	-166.86	-4.73695
	-21.29	-166.55	-4.36294
	-21.25	-166.24	-4.21023
	-21.21	-165.92	-4.2476
	-21.17	-165.61	-4.38772
	-21.13	-165.38	-4.52789
	-21.1	-165.06	-4.59598
	-21.06	-164.75	-4.57786
	-21.02	-164.44	-4.51326
	-20.98	-164.13	-4.46537
	-20.94	-163.81	-4.48447
	-20.9	-163.5	-4.58754
	-20.86	-163.19	-4.76338
	-20.82	-162.87	-4.99467
	-20.78	-162.56	-5.27668
	-20.75	-162.25	-5.61569
	-20.71	-162.01	-6.0067
	-20.67	-161.7	-6.40764
	-20.63	-161.39	-6.73335
	-20.59	-161.07	-6.88162
	-20.55	-160.76	-6.78137
	-20.51	-160.45	-6.43547
	-20.47	-160.14	-5.93015
	-20.43	-159.82	-5.40104
	-20.39	-159.51	-4.972
	-20.36	-159.2	-4.70036
	-20.31	-158.96	-4.55875
	-20.28	-158.65	-4.4621
	-20.23	-158.34	-4.32138
	-20.2	-158.02	-4.09066
	-20.16	-157.71	-3.78021
	-20.12	-157.4	-3.43173
	-20.08	-157.08	-3.07634
	-20.04	-156.77	-2.70645
	-20.01	-156.46	-2.28134
	-19.96	-156.15	-1.76254
	-19.93	-155.83	-1.15359
	-19.88	-155.52	-0.51532
	-19.85	-155.29	0.05652
	-19.81	-154.97	0.47936
	-19.77	-154.66	0.72793
	-19.73	-154.35	0.84627
	-19.69	-154.03	0.9192
	-19.65	-153.72	1.01992
	-19.61	-153.41	1.16556
	-19.57	-153.09	1.30695
	-19.53	-152.78	1.3574
	-19.49	-152.55	1.2411
	-19.46	-152.23	0.93164
	-19.42	-151.92	0.45885
	-19.38	-151.61	-0.11602
	-19.34	-151.3	-0.73711
	-19.3	-150.98	-1.37693
	-19.26	-150.67	-2.03132
	-19.22	-150.36	-2.69251
	-19.18	-150.04	-3.32316
	-19.14	-149.73	-3.85388
	-19.11	-149.42	-4.21127
	-19.07	-149.11	-4.36184
	-19.03	-148.87	-4.34442
	-18.99	-148.56	-4.26829
	-18.95	-148.24	-4.27298
	-18.91	-147.93	-4.46778
	-18.87	-147.62	-4.88129
	-18.83	-147.31	-5.44605
	-18.79	-146.99	-6.02504
	-18.75	-146.68	-6.46556
	-18.72	-146.37	-6.65415
	-18.67	-146.05	-6.54889
	-18.64	-145.74	-6.18037
	-18.59	-145.51	-5.62967
	-18.56	-145.19	-5.00061
	-18.52	-144.88	-4.40139
	-18.48	-144.57	-3.93847
	-18.44	-144.25	-3.71403
	-18.4	-143.94	-3.81516
	-18.36	-143.63	-4.29079
	-18.32	-143.32	-5.12559
	-18.28	-143	-6.22767
	-18.24	-142.69	-7.4435
	-18.21	-142.46	-8.59891
	-18.17	-142.14	-9.54911
	-18.13	-141.83	-10.2145
	-18.09	-141.52	-10.5867
	-18.05	-141.2	-10.7061
	-18.01	-140.89	-10.6293
	-17.97	-140.58	-10.4069
	-17.93	-140.27	-10.0839
	-17.89	-139.95	-9.71573
	-17.85	-139.64	-9.3809
	-17.82	-139.33	-9.17249
	-17.78	-139.09	-9.1661
	-17.74	-138.78	-9.37898
	-17.7	-138.47	-9.74599
	-17.66	-138.15	-10.1316
	-17.62	-137.84	-10.378
	-17.58	-137.53	-10.3681
	-17.54	-137.21	-10.0729
	-17.5	-136.9	-9.56028
	-17.46	-136.59	-8.96118
	-17.43	-136.28	-8.41419
	-17.38	-136.04	-8.01672
	-17.35	-135.73	-7.80571
	-17.3	-135.41	-7.77068
	-17.27	-135.1	-7.88383
	-17.23	-134.79	-8.12441
	-17.19	-134.48	-8.48284
	-17.15	-134.16	-8.94669
	-17.11	-133.85	-9.48393
	-17.08	-133.54	-10.0405
	-17.03	-133.22	-10.5578
	-17	-132.91	-11.0012
	-16.95	-132.6	-11.3799
	-16.92	-132.36	-11.7455
	-16.88	-132.05	-12.1648
	-16.84	-131.74	-12.6852
	-16.8	-131.43	-13.3086
	-16.76	-131.11	-13.9905
	-16.72	-130.8	-14.6624
	-16.68	-130.49	-15.262
	-16.64	-130.17	-15.7523
	-16.6	-129.86	-16.1212
	-16.56	-129.63	-16.3641
	-16.53	-129.31	-16.4652
	-16.49	-129	-16.3944
	-16.45	-128.69	-16.1224
	-16.41	-128.37	-15.6447
	-16.37	-128.06	-14.9957
	-16.33	-127.75	-14.2415
	-16.29	-127.44	-13.4516
	-16.25	-127.12	-12.668
	-16.21	-126.81	-11.8895
	-16.18	-126.5	-11.0818
	-16.14	-126.18	-10.2085
	-16.1	-125.95	-9.26126
	-16.06	-125.64	-8.2729
	-16.02	-125.32	-7.30476
	-15.98	-125.01	-6.41662
	-15.94	-124.7	-5.63783
	-15.9	-124.38	-4.95655
	-15.86	-124.07	-4.3326
	-15.82	-123.76	-3.72518
	-15.79	-123.45	-3.1184
	-15.74	-123.13	-2.52967
	-15.71	-122.9	-1.99704
	-15.66	-122.59	-1.55479
	-15.63	-122.27	-1.21289
	-15.59	-121.96	-0.95283
	-15.55	-121.65	-0.74153
	-15.51	-121.33	-0.55355
	-15.47	-121.02	-0.38798
	-15.43	-120.71	-0.2704
	-15.39	-120.39	-0.23934
	-15.35	-120.08	-0.32455
	-15.31	-119.77	-0.52728
	-15.28	-119.53	-0.81177
	-15.24	-119.22	-1.11252
	-15.2	-118.91	-1.35515
	-15.16	-118.6	-1.48176
	-15.12	-118.28	-1.46849
	-15.08	-117.97	-1.32698
	-15.04	-117.66	-1.09135
	-15	-117.34	-0.80092
	-14.96	-117.03	-0.49048
	-14.92	-116.72	-0.19114
	-14.89	-116.48	0.06559
	-14.85	-116.17	0.25098
	-14.81	-115.86	0.35181
	-14.77	-115.54	0.38394
	-14.73	-115.23	0.39345
	-14.69	-114.92	0.44052
	-14.65	-114.61	0.57387
	-14.61	-114.29	0.81118
	-14.57	-113.98	1.136
	-14.54	-113.67	1.51021
	-14.5	-113.35	1.89106
	-14.46	-113.12	2.24141
	-14.42	-112.81	2.52884
	-14.38	-112.49	2.7181
	-14.34	-112.18	2.76663
	-14.3	-111.87	2.63028
	-14.26	-111.55	2.27961
	-14.22	-111.24	1.71946
	-14.18	-110.93	1.00122
	-14.15	-110.62	0.21912
	-14.1	-110.3	-0.51098
	-14.07	-109.99	-1.0841
	-14.02	-109.68	-1.43832
	-13.99	-109.44	-1.57379
	-13.95	-109.13	-1.55054
	-13.91	-108.82	-1.46548
	-13.87	-108.5	-1.41877
	-13.83	-108.19	-1.48437
	-13.79	-107.88	-1.69662
	-13.75	-107.57	-2.0552
	-13.71	-107.25	-2.53998
	-13.67	-106.94	-3.12396
	-13.64	-106.7	-3.77659
	-13.6	-106.39	-4.4599
	-13.56	-106.08	-5.12609
	-13.52	-105.77	-5.72356
	-13.48	-105.45	-6.21092
	-13.44	-105.14	-6.57137
	-13.4	-104.83	-6.81917
	-13.36	-104.51	-6.99453
	-13.32	-104.2	-7.15014
	-13.28	-103.89	-7.33615
	-13.25	-103.58	-7.58949
	-13.21	-103.26	-7.92925
	-13.17	-103.03	-8.35683
	-13.13	-102.71	-8.85819
	-13.09	-102.4	-9.40645
	-13.05	-102.09	-9.96436
	-13.01	-101.78	-10.4873
	-12.97	-101.46	-10.9282
	-12.93	-101.15	-11.2441
	-12.89	-100.84	-11.4066
	-12.86	-100.52	-11.4104
	-12.81	-100.21	-11.278
	-12.78	-99.98	-11.0557
	-12.73	-99.66	-10.7996
	-12.7	-99.35	-10.5567
	-12.66	-99.04	-10.3489
	-12.62	-98.73	-10.1676
	-12.58	-98.41	-9.98205
	-12.54	-98.1	-9.75643
	-12.5	-97.79	-9.46579
	-12.46	-97.47	-9.10272
	-12.42	-97.16	-8.67182
	-12.38	-96.85	-8.17797
	-12.35	-96.61	-7.61778
	-12.31	-96.3	-6.9813
	-12.27	-95.99	-6.26274
	-12.23	-95.67	-5.47219
	-12.19	-95.36	-4.63885
	-12.15	-95.05	-3.80246
	-12.11	-94.74	-2.9978
	-12.07	-94.42	-2.2424
	-12.03	-94.11	-1.53475
	-11.99	-93.8	-0.86363
	-11.96	-93.56	-0.22166
	-11.92	-93.25	0.38513
	-11.88	-92.94	0.93653
	-11.84	-92.62	1.40482
	-11.8	-92.31	1.76415
	-11.76	-92	1.99819
	-11.72	-91.68	2.10472
	-11.68	-91.37	2.09788
	-11.64	-91.06	2.00868
	-11.61	-90.75	1.88265
	-11.57	-90.43	1.77325
	-11.53	-90.2	1.73152
	-11.49	-89.89	1.79458
	-11.45	-89.57	1.97683
	-11.41	-89.26	2.26643
	-11.37	-88.95	2.62777
	-11.33	-88.63	3.00945
	-11.29	-88.32	3.35705
	-11.25	-88.01	3.62915
	-11.22	-87.69	3.81302
	-11.17	-87.38	3.93351
	-11.14	-87.15	4.04879
	-11.09	-86.83	4.23109
	-11.06	-86.52	4.53861
	-11.02	-86.21	4.99089
	-10.98	-85.9	5.55979
	-10.94	-85.58	6.17998
	-10.9	-85.27	6.77259
	-10.86	-84.96	7.26929
	-10.82	-84.64	7.62606
	-10.78	-84.33	7.82366
	-10.74	-84.02	7.85997
	-10.71	-83.78	7.7422
	-10.67	-83.47	7.48414
	-10.63	-83.16	7.10844
	-10.59	-82.84	6.64945
	-10.55	-82.53	6.15197
	-10.51	-82.22	5.66425
	-10.47	-81.91	5.22733
	-10.43	-81.59	4.86533
	-10.39	-81.28	4.58077
	-10.35	-80.97	4.3567
	-10.32	-80.73	4.16411
	-10.28	-80.42	3.97123
	-10.24	-80.11	3.75109
	-10.2	-79.79	3.48611
	-10.16	-79.48	3.17082
	-10.12	-79.17	2.81513
	-10.08	-78.85	2.44869
	-10.04	-78.54	2.12311
	-10	-78.23	1.90608
	-9.97	-77.92	1.86358
	-9.93	-77.6	2.03305
	-9.89	-77.29	2.39904
	-9.85	-77.06	2.88583
	-9.81	-76.74	3.37594
	-9.77	-76.43	3.74931
	-9.73	-76.12	3.92528
	-9.69	-75.8	3.88581
	-9.65	-75.49	3.66823
	-9.61	-75.18	3.33301
	-9.57	-74.86	2.9268
	-9.53	-74.55	2.46284
	-9.49	-74.24	1.92893
	-9.45	-73.93	1.31468
	-9.42	-73.69	0.63735
	-9.38	-73.38	-0.05303
	-9.34	-73.07	-0.69471
	-9.3	-72.75	-1.2495
	-9.26	-72.44	-1.73033
	-9.22	-72.13	-2.20273
	-9.18	-71.81	-2.7569
	-9.14	-71.5	-3.4634
	-9.1	-71.19	-4.33577
	-9.07	-70.88	-5.31902
	-9.03	-70.64	-6.30951
	-8.99	-70.33	-7.19529
	-8.95	-70.01	-7.89668
	-8.91	-69.7	-8.38854
	-8.87	-69.39	-8.69714
	-8.83	-69.08	-8.8776
	-8.79	-68.76	-8.98677
	-8.75	-68.45	-9.06527
	-8.71	-68.14	-9.13447
	-8.68	-67.82	-9.20403
	-8.64	-67.51	-9.28065
	-8.6	-67.28	-9.37065
	-8.56	-66.96	-9.47682
	-8.52	-66.65	-9.59549
	-8.48	-66.34	-9.72003
	-8.44	-66.02	-9.85089
	-8.4	-65.71	-10.0053
	-8.36	-65.4	-10.2177
	-8.32	-65.09	-10.5254
	-8.29	-64.77	-10.9457
	-8.24	-64.46	-11.4565
	-8.21	-64.23	-11.9949
	-8.16	-63.91	-12.4791
	-8.13	-63.6	-12.8438
	-8.09	-63.29	-13.0716
	-8.05	-62.97	-13.2006
	-8.01	-62.66	-13.3037
	-7.97	-62.35	-13.4491
	-7.93	-62.04	-13.6654
	-7.89	-61.72	-13.9306
	-7.85	-61.41	-14.1911
	-7.81	-61.1	-14.3985
	-7.78	-60.86	-14.5407
	-7.74	-60.55	-14.647
	-7.7	-60.24	-14.7652
	-7.66	-59.92	-14.9243
	-7.62	-59.61	-15.1087
	-7.58	-59.3	-15.2605
	-7.54	-58.98	-15.3121
	-7.5	-58.67	-15.2277
	-7.46	-58.36	-15.0289
	-7.42	-58.05	-14.788
	-7.39	-57.81	-14.5902
	-7.35	-57.5	-14.4887
	-7.31	-57.18	-14.4762
	-7.27	-56.87	-14.4911
	-7.23	-56.56	-14.4539
	-7.19	-56.25	-14.3126
	-7.15	-55.93	-14.0734
	-7.11	-55.62	-13.799
	-7.07	-55.31	-13.5768
	-7.04	-54.99	-13.4763
	-7	-54.68	-13.5166
	-6.96	-54.37	-13.661
	-6.92	-54.13	-13.8392
	-6.88	-53.82	-13.9804
	-6.84	-53.51	-14.0401
	-6.8	-53.2	-14.0063
	-6.76	-52.88	-13.8885
	-6.72	-52.57	-13.7007
	-6.68	-52.26	-13.4522
	-6.64	-51.94	-13.151
	-6.6	-51.63	-12.8127
	-6.56	-51.4	-12.4633
	-6.52	-51.08	-12.1296
	-6.49	-50.77	-11.8221
	-6.45	-50.46	-11.5234
	-6.41	-50.14	-11.1924
	-6.37	-49.83	-10.7869
	-6.33	-49.52	-10.291
	-6.29	-49.21	-9.73042
	-6.25	-48.89	-9.16465
	-6.21	-48.58	-8.65822
	-6.17	-48.27	-8.24717
	-6.14	-47.95	-7.92038
	-6.1	-47.72	-7.62704
	-6.06	-47.41	-7.30613
	-6.02	-47.09	-6.92115
	-5.98	-46.78	-6.47971
	-5.94	-46.47	-6.02718
	-5.9	-46.15	-5.61896
	-5.86	-45.84	-5.28905
	-5.82	-45.53	-5.03454
	-5.78	-45.22	-4.82583
	-5.75	-44.98	-4.63533
	-5.71	-44.67	-4.46551
	-5.67	-44.36	-4.35586
	-5.63	-44.04	-4.36055
	-5.59	-43.73	-4.50846
	-5.55	-43.42	-4.77141
	-5.51	-43.1	-5.06383
	-5.47	-42.79	-5.27765
	-5.43	-42.48	-5.33227
	-5.4	-42.16	-5.20987
	-5.36	-41.85	-4.95645
	-5.32	-41.54	-4.65093
	-5.28	-41.3	-4.36284
	-5.24	-40.99	-4.12188
	-5.2	-40.68	-3.91304
	-5.16	-40.37	-3.69492
	-5.12	-40.05	-3.42859
	-5.08	-39.74	-3.10213
	-5.04	-39.43	-2.74018
	-5	-39.11	-2.39533
	-4.96	-38.8	-2.12511
	-4.92	-38.49	-1.96501
	-4.88	-38.18	-1.91012
	-4.85	-37.94	-1.91498
	-4.81	-37.63	-1.91187
	-4.77	-37.31	-1.83849
	-4.73	-37	-1.66139
	-4.69	-36.69	-1.38469
	-4.65	-36.38	-1.0426
	-4.61	-36.06	-0.68259
	-4.57	-35.75	-0.34875
	-4.53	-35.44	-0.07283
	-4.5	-35.12	0.12619
	-4.46	-34.89	0.23871
	-4.42	-34.58	0.26388
	-4.38	-34.26	0.21462
	-4.34	-33.95	0.12391
	-4.3	-33.64	0.04323
	-4.26	-33.32	0.0276
	-4.22	-33.01	0.11058
	-4.18	-32.7	0.28191
	-4.14	-32.39	0.48207
	-4.11	-32.07	0.62104
	-4.07	-31.76	0.61518
	-4.03	-31.45	0.42593
	-3.99	-31.21	0.08191
	-3.95	-30.9	-0.32622
	-3.91	-30.59	-0.6761
	-3.87	-30.27	-0.85637
	-3.83	-29.96	-0.80413
	-3.79	-29.65	-0.52287
	-3.75	-29.34	-0.07557
	-3.71	-29.02	0.44228
	-3.67	-28.71	0.93795
	-3.63	-28.47	1.35212
	-3.59	-28.16	1.67523
	-3.56	-27.85	1.94464
	-3.52	-27.54	2.22374
	-3.48	-27.22	2.57048
	-3.44	-26.91	3.00871
	-3.4	-26.6	3.51745
	-3.36	-26.28	4.04538
	-3.32	-25.97	4.54426
	-3.28	-25.66	5.00174
	-3.24	-25.35	5.45242
	-3.21	-25.03	5.95792
	-3.17	-24.8	6.56636
	-3.13	-24.48	7.27567
	-3.09	-24.17	8.02285
	-3.05	-23.86	8.70624
	-3.01	-23.55	9.22962
	-2.97	-23.23	9.5465
	-2.93	-22.92	9.68349
	-2.89	-22.61	9.73092
	-2.85	-22.29	9.80299
	-2.82	-22.06	9.98519
	-2.78	-21.75	10.2945
	-2.74	-21.43	10.6738
	-2.7	-21.12	11.0257
	-2.66	-20.81	11.2691
	-2.62	-20.5	11.3868
	-2.58	-20.18	11.4378
	-2.54	-19.87	11.5238
	-2.5	-19.56	11.7312
	-2.47	-19.24	12.0818
	-2.43	-18.93	12.5219
	-2.39	-18.62	12.953
	-2.35	-18.38	13.288
	-2.31	-18.07	13.5038
	-2.27	-17.76	13.6643
	-2.23	-17.44	13.8976
	-2.19	-17.13	14.3331
	-2.15	-16.82	15.0299
	-2.11	-16.51	15.9338
	-2.07	-16.19	16.8934
	-2.03	-15.88	17.7293
	-1.99	-15.64	18.3222
	-1.95	-15.33	18.6674
	-1.92	-15.02	18.8657
	-1.88	-14.71	19.0567
	-1.84	-14.39	19.337
	-1.8	-14.08	19.7121
	-1.76	-13.77	20.1012
	-1.72	-13.45	20.3813
	-1.68	-13.14	20.4403
	-1.64	-12.83	20.2135
	-1.6	-12.52	19.6969
	-1.57	-12.2	18.9425
	-1.53	-11.97	18.0447
	-1.49	-11.66	17.1219
	-1.45	-11.34	16.2963
	-1.41	-11.03	15.6692
	-1.37	-10.72	15.293
	-1.33	-10.4	15.148
	-1.29	-10.09	15.1406
	-1.25	-9.78	15.1417
	-1.21	-9.46	15.054
	-1.18	-9.23	14.8709
	-1.14	-8.92	14.6803
	-1.1	-8.6	14.6013
	-1.06	-8.29	14.6884
	-1.02	-7.98	14.8745
	-0.98	-7.67	14.9974
	-0.94	-7.35	14.906
	-0.9	-7.04	14.5771
	-0.86	-6.73	14.1657
	-0.83	-6.41	13.957
	-0.78	-6.1	14.2534
	-0.75	-5.79	15.2691
	-0.7	-5.55	17.0903
	-0.67	-5.24	19.7105
	-0.63	-4.93	23.1065
	-0.59	-4.61	27.3036
	-0.55	-4.3	32.3944
	-0.51	-3.99	38.5025
	-0.47	-3.68	45.7126
	-0.43	-3.36	54.0052
	-0.39	-3.05	63.2283
	-0.35	-2.74	73.1231
	-0.31	-2.42	83.384
	-0.28	-2.11	93.7118
	-0.24	-1.88	103.823
	-0.2	-1.56	113.403
	-0.16	-1.25	122.051
	-0.12	-0.94	129.256
	-0.08	-0.62	134.467
	-0.04	-0.31	137.228
	0	0	137.324
	0.04	0.31	134.855
	0.08	0.63	130.193
	0.11	0.86	123.854
	0.15	1.17	116.33
	0.19	1.49	107.992
	0.23	1.8	99.071
	0.27	2.11	89.7316
	0.31	2.43	80.1655
	0.35	2.74	70.6643
	0.39	3.05	61.6234
	0.43	3.37	53.4765
	0.46	3.68	46.5926
	0.5	3.99	41.1836
	0.54	4.3	37.2627
	0.58	4.54	34.6662
	0.62	4.85	33.1219
	0.66	5.16	32.3281
	0.7	5.48	32.0143
	0.74	5.79	31.9727
	0.78	6.1	32.067
	0.82	6.42	32.2293
	0.86	6.73	32.4501
	0.9	7.04	32.761
	0.94	7.28	33.2044
	0.98	7.59	33.7964
	1.01	7.9	34.4975
	1.05	8.22	35.2134
	1.09	8.53	35.8365
	1.13	8.84	36.3159
	1.17	9.15	36.7197
	1.21	9.47	37.2459
	1.25	9.78	38.1645
	1.29	10.09	39.7064
	1.33	10.41	41.9521
	1.36	10.72	44.7792
	1.4	10.95	47.8991
	1.44	11.27	50.967
	1.48	11.58	53.7061
	1.52	11.89	55.9858
	1.56	12.21	57.8179
	1.6	12.52	59.2858
	1.64	12.83	60.4546
	1.68	13.14	61.3134
	1.72	13.46	61.7802
	1.75	13.69	61.7617
	1.79	14	61.2332
	1.83	14.32	60.2894
	1.87	14.63	59.1307
	1.91	14.94	57.9833
	1.95	15.26	56.9948
	1.99	15.57	56.1688
	2.03	15.88	55.3859
	2.07	16.19	54.5022
	2.1	16.51	53.4629
	2.15	16.82	52.3512
	2.18	17.13	51.3344
	2.23	17.37	50.5373
	2.26	17.68	49.9267
	2.3	17.99	49.2883
	2.34	18.31	48.317
	2.38	18.62	46.7717
	2.42	18.93	44.6113
	2.46	19.25	42.0468
	2.5	19.56	39.4949
	2.54	19.87	37.4665
	2.58	20.18	36.4372
	2.62	20.42	36.7439
	2.65	20.73	38.5275
	2.69	21.05	41.7241
	2.73	21.36	46.0983
	2.77	21.67	51.3071
	2.81	21.98	56.9802
	2.85	22.3	62.7951
	2.89	22.61	68.5196
	2.93	22.92	74.0009
	2.97	23.24	79.1106
	3	23.55	83.6929
	3.04	23.78	87.5675
	3.08	24.1	90.5982
	3.12	24.41	92.7766
	3.16	24.72	94.2513
	3.2	25.03	95.2642
	3.24	25.35	96.0149
	3.28	25.66	96.5213
	3.32	25.97	96.5524
	3.36	26.29	95.6753
	3.39	26.6	93.413
	3.43	26.83	89.4574
	3.47	27.15	83.857
	3.51	27.46	77.0903
	3.55	27.77	69.9732
	3.59	28.09	63.4162
	3.63	28.4	58.127
	3.67	28.71	54.3939
	3.71	29.02	52.0521
	3.74	29.34	50.6425
	3.79	29.65	49.6689
	3.82	29.96	48.8187
	3.87	30.2	48.0429
	3.9	30.51	47.4843
	3.94	30.82	47.3182
	3.98	31.14	47.6069
	4.02	31.45	48.2385
	4.06	31.76	48.9637
	4.1	32.08	49.4911
	4.14	32.39	49.5788
	4.18	32.7	49.078
	4.22	33.01	47.9209
	4.26	33.33	46.0789
	4.29	33.64	43.5279
	4.33	33.87	40.2505
	4.37	34.19	36.2791
	4.41	34.5	31.7506
	4.45	34.81	26.9298
	4.49	35.13	22.1722
	4.53	35.44	17.836
	4.57	35.75	14.1886
	4.61	36.07	11.3588
	4.65	36.38	9.35624
	4.68	36.61	8.13751
	4.72	36.93	7.67051
	4.76	37.24	7.94838
	4.8	37.55	8.93826
	4.84	37.86	10.4947
	4.88	38.18	12.2981
	4.92	38.49	13.8737
	4.96	38.8	14.7061
	5	39.12	14.4057
	5.03	39.43	12.8521
	5.08	39.74	10.2401
	5.11	40.05	7.00652
	5.16	40.29	3.67385
	5.19	40.6	0.685
	5.23	40.92	-1.70317
	5.27	41.23	-3.4389
	5.31	41.54	-4.62569
	5.35	41.85	-5.44681
	5.39	42.17	-6.1008
	5.43	42.48	-6.75981
	5.47	42.79	-7.5406
	5.51	43.11	-8.47599
	5.55	43.34	-9.48996
	5.58	43.65	-10.3963
	5.62	43.97	-10.9406
	5.66	44.28	-10.8849
	5.7	44.59	-10.1017
	5.74	44.91	-8.62911
	5.78	45.22	-6.65006
	5.82	45.53	-4.40036
	5.86	45.84	-2.05482
	5.9	46.16	0.34062
	5.93	46.47	2.84664
	5.97	46.7	5.52776
	6.01	47.02	8.32974
	6.05	47.33	11.0145
	6.09	47.64	13.199
	6.13	47.96	14.4849
	6.17	48.27	14.6089
	6.21	48.58	13.5335
	6.25	48.89	11.4248
	6.29	49.21	8.53291
	6.32	49.52	5.04405
	6.36	49.76	0.99106
	6.4	50.07	-3.7263
	6.44	50.38	-9.2226
	6.48	50.69	-15.4794
	6.52	51.01	-22.2557
	6.56	51.32	-29.1089
	6.6	51.63	-35.5189
	6.64	51.95	-41.0499
	6.67	52.26	-45.471
	6.72	52.57	-48.7816
	6.75	52.88	-51.1454
	6.8	53.12	-52.7782
	6.83	53.43	-53.8492
	6.87	53.75	-54.433
	6.91	54.06	-54.5147
	6.95	54.37	-54.0242
	6.99	54.68	-52.8696
	7.03	55	-50.9558
	7.07	55.31	-48.1956
	7.11	55.62	-44.5285
	7.15	55.94	-39.9526
	7.19	56.17	-34.5621
	7.22	56.48	-28.5645
	7.26	56.8	-22.2619
	7.3	57.11	-15.995
	7.34	57.42	-10.0724
	7.38	57.73	-4.7197
	7.42	58.05	-0.07402
	7.46	58.36	3.77913
	7.5	58.67	6.75721
	7.54	58.99	8.76268
	7.57	59.3	9.71764
	7.61	59.53	9.63346
	7.65	59.85	8.66542
	7.69	60.16	7.10225
	7.73	60.47	5.27649
	7.77	60.79	3.43282
	7.81	61.1	1.62452
	7.85	61.41	-0.30026
	7.89	61.72	-2.60673
	7.93	62.04	-5.51887
	7.96	62.35	-9.08021
	8.01	62.59	-13.1015
	8.04	62.9	-17.2206
	8.09	63.21	-21.0415
	8.12	63.52	-24.281
	8.16	63.84	-26.8528
	8.2	64.15	-28.8597
	8.24	64.46	-30.5116
	8.28	64.78	-32.0259
	8.31	65.09	-33.5599
	8.36	65.4	-35.1964
	8.39	65.71	-36.9632
	8.44	66.03	-38.8547
	8.47	66.26	-40.8318
	8.51	66.57	-42.8068
	8.55	66.89	-44.635
	8.59	67.2	-46.1338
	8.63	67.51	-47.1281
	8.67	67.83	-47.5051
	8.71	68.14	-47.2557
	8.75	68.45	-46.4831
	8.79	68.77	-45.3733
	8.83	69.08	-44.139
	8.86	69.39	-42.9596
	8.9	69.63	-41.9462
	8.94	69.94	-41.1493
	8.98	70.25	-40.5979
	9.02	70.56	-40.3401
	9.06	70.88	-40.4463
	9.1	71.19	-40.9673
	9.14	71.5	-41.8777
	9.18	71.82	-43.053
	9.22	72.13	-44.3092
	9.25	72.44	-45.485
	9.29	72.68	-46.5112
	9.33	72.99	-47.4181
	9.37	73.3	-48.2757
	9.41	73.62	-49.1051
	9.45	73.93	-49.8239
	9.49	74.24	-50.26
	9.53	74.55	-50.2322
	9.57	74.87	-49.6525
	9.6	75.18	-48.5957
	9.65	75.49	-47.2964
	9.68	75.81	-46.0743
	9.73	76.04	-45.2244
	9.76	76.35	-44.9297
	9.8	76.67	-45.2378
	9.84	76.98	-46.0995
	9.88	77.29	-47.429
	9.92	77.61	-49.1334
	9.96	77.92	-51.0944
	10	78.23	-53.127
	10.04	78.54	-54.9628
	10.08	78.86	-56.2899
	10.12	79.09	-56.8433
	10.15	79.4	-56.502
	10.19	79.72	-55.3425
	10.23	80.03	-53.6172
	10.27	80.34	-51.6658
	10.31	80.66	-49.8022
	10.35	80.97	-48.2254
	10.39	81.28	-46.9864
	10.43	81.6	-46.0117
	10.47	81.91	-45.1646
	10.5	82.22	-44.3133
	10.54	82.46	-43.3806
	10.58	82.77	-42.3515
	10.62	83.08	-41.2459
	10.66	83.39	-40.0801
	10.7	83.71	-38.8522
	10.74	84.02	-37.5628
	10.78	84.33	-36.2515
	10.82	84.65	-35.016
	10.86	84.96	-33.9936
	10.89	85.27	-33.3165
	10.94	85.51	-33.0708
	10.97	85.82	-33.2848
	11.02	86.13	-33.9446
	11.05	86.45	-35.0127
	11.09	86.76	-36.4286
	11.13	87.07	-38.0875
	11.17	87.38	-39.8187
	11.21	87.7	-41.39
	11.24	88.01	-42.5517
	11.29	88.32	-43.1066
	11.32	88.64	-42.9759
	11.37	88.95	-42.2227
	11.4	89.18	-41.0188
	11.44	89.5	-39.5671
	11.48	89.81	-38.0195
	11.52	90.12	-36.4301
	11.56	90.44	-34.7638
	11.6	90.75	-32.9487
	11.64	91.06	-30.9388
	11.68	91.37	-28.7501
	11.72	91.69	-26.456
	11.76	91.92	-24.1587
	11.79	92.23	-21.9621
	11.83	92.55	-19.9689
	11.87	92.86	-18.2941
	11.91	93.17	-17.0718
	11.95	93.49	-16.4332
	11.99	93.8	-16.4604
	12.03	94.11	-17.1441
	12.07	94.42	-18.3737
	12.11	94.74	-19.9716
	12.14	95.05	-21.7538
	12.18	95.36	-23.5894
	12.22	95.6	-25.4269
	12.26	95.91	-27.2819
	12.3	96.22	-29.192
	12.34	96.54	-31.1663
	12.38	96.85	-33.1501
	12.42	97.16	-35.0257
	12.46	97.48	-36.6495
	12.5	97.79	-37.9091
	12.53	98.1	-38.7678
	12.58	98.41	-39.2689
	12.61	98.65	-39.49
	12.66	98.96	-39.4751
	12.69	99.28	-39.1844
	12.73	99.59	-38.4974
	12.77	99.9	-37.2689
	12.81	100.21	-35.4067
	12.85	100.53	-32.9285
	12.89	100.84	-29.9712
	12.93	101.15	-26.7547
	12.97	101.47	-23.5214
	13.01	101.78	-20.478
	13.04	102.01	-17.7561
	13.08	102.33	-15.4018
	13.12	102.64	-13.3922
	13.16	102.95	-11.6689
	13.2	103.26	-10.1717
	13.24	103.58	-8.85538
	13.28	103.89	-7.68097
	13.32	104.2	-6.59479
	13.36	104.52	-5.51704
	13.4	104.83	-4.3579
	13.43	105.14	-3.05646
	13.47	105.38	-1.61672
	13.51	105.69	-0.11248
	13.55	106	1.34693
	13.59	106.32	2.66934
	13.63	106.63	3.81643
	13.67	106.94	4.8028
	13.71	107.25	5.6629
	13.75	107.57	6.4121
	13.79	107.88	7.02654
	13.82	108.19	7.44765
	13.87	108.43	7.59811
	13.9	108.74	7.393
	13.95	109.05	6.7419
	13.98	109.37	5.55119
	14.02	109.68	3.73843
	14.06	109.99	1.26062
	14.1	110.31	-1.85364
	14.14	110.62	-5.48368
	14.17	110.93	-9.4199
	14.22	111.24	-13.3948
	14.25	111.56	-17.1371
	14.3	111.87	-20.4357
	14.33	112.1	-23.19
	14.37	112.42	-25.424
	14.41	112.73	-27.2516
	14.45	113.04	-28.8033
	14.49	113.36	-30.1458
	14.53	113.67	-31.2307
	14.57	113.98	-31.895
	14.61	114.3	-31.9091
	14.65	114.61	-31.05
	14.69	114.84	-29.17
	14.72	115.16	-26.2423
	14.76	115.47	-22.3759
	14.8	115.78	-17.7977
	14.84	116.09	-12.8082
	14.88	116.41	-7.71942
	14.92	116.72	-2.7925
	14.96	117.03	1.80482
	15	117.35	6.00889
	15.04	117.66	9.84081
	15.07	117.97	13.3707
	15.11	118.28	16.6805
	15.15	118.52	19.8334
	15.19	118.83	22.8489
	15.23	119.15	25.6849
	15.27	119.46	28.2323
	15.31	119.77	30.33
	15.35	120.08	31.8008
	15.39	120.4	32.4962
	15.43	120.71	32.3343
	15.46	121.02	31.319
	15.51	121.34	29.5438
	15.54	121.57	27.1946
	15.59	121.88	24.5522
	15.62	122.2	21.9827
	15.66	122.51	19.8877
	15.7	122.82	18.6071
	15.74	123.14	18.3031
	15.78	123.45	18.8851
	15.82	123.76	20.0237
	15.86	124.07	21.2679
	15.9	124.39	22.2383
	15.94	124.7	22.8329
	15.97	124.93	23.3336
	16.01	125.25	24.2896
	16.05	125.56	26.1754
	16.09	125.87	29.0298
	16.13	126.19	32.3713
	16.17	126.5	35.4927
	16.21	126.81	37.9201
	16.25	127.12	39.6753
	16.29	127.44	41.1371
	16.33	127.75	42.6196
	16.36	127.99	44.0149
	16.4	128.3	44.8144
	16.44	128.61	44.5168
	16.48	128.92	43.1023
	16.52	129.24	41.1865
	16.56	129.55	39.7295
	16.6	129.86	39.5147
	16.64	130.18	40.7345
	16.68	130.49	42.8981
	16.71	130.8	45.0702
	16.75	131.11	46.2958
	16.79	131.35	46.009
	16.83	131.66	44.2432
	16.87	131.98	41.5526
	16.91	132.29	38.6949
	16.95	132.6	36.2591
	16.99	132.91	34.4512
	17.03	133.23	33.1447
	17.07	133.54	32.1229
	17.1	133.85	31.323
	17.15	134.17	30.9104
	17.18	134.48	31.138
	17.23	134.79	32.0986
	17.26	135.03	33.5467
	17.3	135.34	34.9078
	17.34	135.65	35.458
	17.38	135.96	34.5616
	17.42	136.28	31.8663
	17.46	136.59	27.4202
	17.5	136.9	21.7086
	17.54	137.22	15.5981
	17.58	137.53	10.1781
	17.61	137.76	6.51995
	17.65	138.08	5.40921
	17.69	138.39	7.11575
	17.73	138.7	11.2552
	17.77	139.02	16.7834
	17.81	139.33	22.1635
	17.85	139.64	25.7427
	17.89	139.95	26.3151
	17.93	140.27	23.7028
	17.97	140.58	19.0437
	18	140.89	14.5101
	18.04	141.21	12.4523
	18.08	141.44	14.3304
	18.12	141.75	19.9921
	18.16	142.07	27.7018
	18.2	142.38	34.9072
	18.24	142.69	39.3244
	18.28	143.01	39.8021
	18.32	143.32	36.6223
	18.36	143.63	31.234
	18.39	143.94	25.6611
	18.44	144.26	21.8533
	18.47	144.49	21.144
	18.52	144.8	23.8884
	18.55	145.12	29.3537
	18.59	145.43	35.9288
	18.63	145.74	41.638
	18.67	146.06	44.8035
	18.71	146.37	44.6165
	18.75	146.68	41.3992
	18.79	147	36.466
	18.83	147.31	31.6378
	18.87	147.62	28.5846
	18.9	147.86	28.2293
	18.94	148.17	30.4313
	18.98	148.48	34.0831
	19.02	148.79	37.5922
	19.06	149.11	39.5548
	19.1	149.42	39.3284
	19.14	149.73	37.2491
	19.18	150.05	34.4006
	19.22	150.36	32.063
	19.26	150.67	31.1223
	19.29	150.91	31.7248
	19.33	151.22	33.3099
	19.37	151.53	34.9465
	19.41	151.85	35.7692
	19.45	152.16	35.304
	19.49	152.47	33.5689
	19.53	152.78	30.9613
	19.57	153.1	28.0297
	19.61	153.41	25.2478
	19.64	153.72	22.8781
	19.68	154.04	20.9577
	19.72	154.27	19.3878
	19.76	154.58	18.0626
	19.8	154.9	16.9583
	19.84	155.21	16.1353
	19.88	155.52	15.6602
	19.92	155.84	15.5114
	19.96	156.15	15.535
	20	156.46	15.4806
	20.03	156.77	15.0917
	20.08	157.09	14.2021
	20.11	157.32	12.7947
	20.16	157.63	11.0051
	20.19	157.95	9.07172
	20.23	158.26	7.25493
	20.27	158.57	5.75695
	20.31	158.89	4.68122
	20.35	159.2	4.0488
	20.39	159.51	3.85574
	20.43	159.83	4.12481
	20.47	160.14	4.90474
	20.51	160.45	6.20789
	20.54	160.69	7.92745
	20.58	161	9.79996
	20.62	161.31	11.4539
	20.66	161.62	12.5285
	20.7	161.94	12.8026
	20.74	162.25	12.2683
	20.78	162.56	11.1223
	20.82	162.88	9.68774
	20.86	163.19	8.30907
	20.9	163.5	7.2565
	20.93	163.74	6.66412
	20.97	164.05	6.51121
	21.01	164.36	6.6483
	21.05	164.68	6.86006
	21.09	164.99	6.94378
	21.13	165.3	6.77395
	21.17	165.61	6.3309
	21.21	165.93	5.68999
	21.25	166.24	4.98359
	21.28	166.55	4.35131
	21.32	166.87	3.89038
	21.36	167.18	3.61666
	21.4	167.41	3.45052
	21.44	167.73	3.24171
	21.48	168.04	2.8348
	21.52	168.35	2.15193
	21.56	168.67	1.24923
	21.6	168.98	0.30579
	21.64	169.29	-0.46202
	21.68	169.6	-0.92052
	21.72	169.92	-1.10357
	21.76	170.23	-1.20738
	21.8	170.54	-1.49323
	21.83	170.78	-2.15176
	21.87	171.09	-3.20344
	21.91	171.4	-4.48417
	21.95	171.72	-5.7174
	21.99	172.03	-6.63415
	22.03	172.34	-7.08623
	22.07	172.65	-7.10475
	22.11	172.97	-6.87932
	22.15	173.28	-6.66752
	22.18	173.59	-6.67609
	22.22	173.83	-6.96971
	22.26	174.14	-7.44863
	22.3	174.45	-7.90154
	22.34	174.77	-8.10306
	22.38	175.08	-7.90702
	22.42	175.39	-7.29402
	22.46	175.71	-6.36114
	22.5	176.02	-5.27207
	22.54	176.33	-4.19941
	22.57	176.64	-3.28018
	22.61	176.96	-2.5881
	22.65	177.19	-2.11897
	22.69	177.51	-1.79257
	22.73	177.82	-1.48089
	22.77	178.13	-1.06439
	22.81	178.44	-0.49825
	22.85	178.76	0.14439
	22.89	179.07	0.67735
	22.93	179.38	0.85349
	22.96	179.7	0.43978
	23.01	180.01	-0.71301
	23.04	180.24	-2.62427
	23.09	180.56	-5.16935
	23.12	180.87	-8.10071
	23.16	181.18	-11.1026
	23.2	181.49	-13.8676
	23.24	181.81	-16.1713
	23.28	182.12	-17.9183
	23.32	182.43	-19.1444
	23.36	182.75	-19.9781
	23.4	183.06	-20.5829
	23.44	183.37	-21.0998
	23.47	183.61	-21.6067
	23.51	183.92	-22.1042
	23.55	184.23	-22.5324
	23.59	184.55	-22.813
	23.63	184.86	-22.8971
	23.67	185.17	-22.7914
	23.71	185.48	-22.5453
	23.75	185.8	-22.2086
	23.79	186.11	-21.7889
	23.83	186.42	-21.2435
	23.86	186.66	-20.5105
	23.9	186.97	-19.5593
	23.94	187.28	-18.4254
	23.98	187.6	-17.2121
	24.02	187.91	-16.0617
	24.06	188.22	-15.1144
	24.1	188.54	-14.4725
	24.14	188.85	-14.1795
	24.18	189.16	-14.2164
	24.21	189.47	-14.5128
	24.25	189.79	-14.9725
	24.29	190.1	-15.5078
	24.33	190.33	-16.068
	24.37	190.65	-16.6502
	24.41	190.96	-17.2854
	24.45	191.27	-18.0121
	24.49	191.59	-18.8528
	24.53	191.9	-19.8082
	24.57	192.21	-20.865
	24.61	192.53	-22.0079
	24.65	192.84	-23.221
	24.69	193.07	-24.4748
	24.73	193.39	-25.7093
	24.76	193.7	-26.8249
	24.8	194.01	-27.697
	24.84	194.32	-28.2135
	24.88	194.64	-28.3212
	24.92	194.95	-28.06
	24.96	195.26	-27.5638
	25	195.58	-27.0251
	25.04	195.89	-26.6305
	25.08	196.2	-26.4929
	25.11	196.51	-26.6079
	25.15	196.75	-26.8553
	25.19	197.06	-27.0454
	25.23	197.38	-26.9916
	25.27	197.69	-26.5735
	25.31	198	-25.7699
	25.35	198.31	-24.6522
	25.39	198.63	-23.3513
	25.43	198.94	-22.0174
	25.47	199.25	-20.7845
	25.5	199.49	-19.748
	25.54	199.8	-18.9527
	25.58	200.11	-18.3903
	25.62	200.43	-18.0044
	25.66	200.74	-17.7041
	25.7	201.05	-17.3845
	25.74	201.37	-16.9534
	25.78	201.68	-16.3549
	25.82	201.99	-15.5854
	25.85	202.3	-14.6958
	25.89	202.62	-13.7801
	25.93	202.93	-12.9528
	25.97	203.16	-12.3186
	26.01	203.48	-11.9421
	26.05	203.79	-11.8303
	26.09	204.1	-11.935
	26.13	204.42	-12.1768
	26.17	204.73	-12.48
	26.21	205.04	-12.8001
	26.25	205.35	-13.1349
	26.29	205.67	-13.5139
	26.33	205.98	-13.9745
	26.37	206.29	-14.5349
	26.4	206.53	-15.1727
	26.44	206.84	-15.8195
	26.48	207.15	-16.375
	26.52	207.47	-16.7424
	26.56	207.78	-16.8725
	26.6	208.09	-16.7945
	26.64	208.41	-16.6142
	26.68	208.72	-16.4775
	26.72	209.03	-16.5154
	26.75	209.34	-16.7977
	26.79	209.58	-17.3146
	26.83	209.89	-17.9895
	26.87	210.21	-18.7152
	26.91	210.52	-19.3963
	26.95	210.83	-19.9809
	26.99	211.14	-20.4717
	27.03	211.46	-20.9124
	27.07	211.77	-21.3557
	27.11	212.08	-21.8283
	27.14	212.4	-22.3071
	27.18	212.71	-22.7223
	27.22	213.02	-22.9877
	27.26	213.26	-23.0461
	27.3	213.57	-22.9072
	27.34	213.88	-22.656
	27.38	214.19	-22.4279
	27.42	214.51	-22.361
	27.46	214.82	-22.5472
	27.5	215.13	-22.9976
	27.54	215.45	-23.6293
	27.58	215.76	-24.2761
	27.62	215.99	-24.7242
	27.66	216.31	-24.7707
	27.69	216.62	-24.2901
	27.73	216.93	-23.2828
	27.77	217.25	-21.8784
	27.81	217.56	-20.2855
	27.85	217.87	-18.7091
	27.89	218.18	-17.2808
	27.93	218.5	-16.0358
	27.97	218.81	-14.9459
	28.01	219.12	-13.9752

## Sheet: Figure_12
	This data is from the paper: Wei, Z., Núñez, A., Li, Z., Dollevoet, R. "Evaluating Degradation at Railway Crossings Using Axle Box Acceleration Measurements." Sensors, 2017.
	Corresponding author: Prof. Zili Li; Email: Z.Li@tudelft.nl
		Repaired
	time	distance	acc
	(ms)	(mm)	(m/s2)
	-28.01	-217.839	-10.7074
	-27.97	-217.535	-10.4344
	-27.93	-217.231	-10.743
	-27.89	-216.927	-11.4575
	-27.86	-216.623	-11.3307
	-27.82	-216.319	-11.3475
	-27.78	-216.016	-10.9067
	-27.74	-215.712	-9.75744
	-27.7	-215.408	-10.3522
	-27.66	-215.104	-11.9576
	-27.62	-214.8	-15.1759
	-27.58	-214.497	-9.92516
	-27.54	-214.193	-6.95512
	-27.51	-213.889	-12.8325
	-27.46	-213.585	-13.0918
	-27.43	-213.281	-10.4508
	-27.38	-212.977	-13.017
	-27.35	-212.674	-14.8908
	-27.31	-212.37	-13.3772
	-27.27	-212.066	-12.4329
	-27.23	-211.762	-12.1086
	-27.19	-211.458	-13.923
	-27.15	-211.155	-12.2746
	-27.11	-210.851	-11.2129
	-27.07	-210.547	-13.0367
	-27.03	-210.243	-12.7593
	-26.99	-209.939	-12.4051
	-26.96	-209.635	-13.4158
	-26.92	-209.332	-13.9924
	-26.88	-209.028	-14.1766
	-26.84	-208.724	-14.9387
	-26.8	-208.42	-14.7764
	-26.76	-208.116	-15.4956
	-26.72	-207.812	-15.4956
	-26.68	-207.509	-15.1678
	-26.64	-207.205	-16.4757
	-26.6	-206.901	-16.0709
	-26.57	-206.597	-15.9893
	-26.53	-206.293	-16.7907
	-26.49	-205.99	-14.3839
	-26.45	-205.686	-12.5322
	-26.41	-205.382	-16.5626
	-26.37	-205.078	-15.8183
	-26.33	-204.774	-11.0791
	-26.29	-204.47	-13.0414
	-26.25	-204.167	-13.7445
	-26.22	-203.863	-10.1482
	-26.17	-203.559	-11.8157
	-26.14	-203.255	-14.3202
	-26.09	-202.951	-12.8462
	-26.06	-202.648	-10.9234
	-26.02	-202.344	-11.4118
	-25.98	-202.04	-11.2354
	-25.94	-201.736	-10.7688
	-25.9	-201.432	-9.97111
	-25.86	-201.128	-8.7558
	-25.82	-200.825	-7.77261
	-25.78	-200.521	-7.38517
	-25.74	-200.217	-6.93802
	-25.7	-199.913	-6.88233
	-25.67	-199.609	-6.44693
	-25.63	-199.306	-5.33694
	-25.59	-199.002	-4.53422
	-25.55	-198.698	-3.93008
	-25.51	-198.394	-3.4249
	-25.47	-198.09	-2.37059
	-25.43	-197.786	-2.35214
	-25.39	-197.483	-1.99288
	-25.35	-197.179	-1.01942
	-25.32	-196.875	-0.34148
	-25.28	-196.571	-0.32102
	-25.24	-196.267	-0.62326
	-25.2	-195.964	-0.36195
	-25.16	-195.66	-0.08923
	-25.12	-195.356	-0.15363
	-25.08	-195.052	0.53135
	-25.04	-194.748	1.53299
	-25	-194.444	2.4189
	-24.96	-194.141	3.15453
	-24.93	-193.837	3.53761
	-24.89	-193.533	4.2833
	-24.85	-193.229	3.87976
	-24.81	-192.925	5.09877
	-24.77	-192.622	5.88204
	-24.73	-192.318	4.80626
	-24.69	-192.014	5.37383
	-24.65	-191.71	6.77667
	-24.61	-191.406	7.55926
	-24.58	-191.102	6.50261
	-24.53	-190.799	5.72605
	-24.5	-190.495	8.27175
	-24.45	-190.191	6.77398
	-24.42	-189.887	5.73243
	-24.38	-189.583	6.3587
	-24.34	-189.28	4.72005
	-24.3	-188.976	6.71931
	-24.26	-188.672	5.4369
	-24.22	-188.368	4.0656
	-24.18	-188.064	8.81383
	-24.14	-187.76	8.13287
	-24.1	-187.457	5.10145
	-24.06	-187.153	7.66057
	-24.03	-186.849	8.05404
	-23.99	-186.545	2.08546
	-23.95	-186.241	2.44338
	-23.91	-185.938	8.60317
	-23.87	-185.634	9.56019
	-23.83	-185.33	8.09195
	-23.79	-185.026	7.25736
	-23.75	-184.722	7.52907
	-23.71	-184.418	6.17454
	-23.68	-184.115	6.25673
	-23.64	-183.811	8.61591
	-23.6	-183.507	5.43019
	-23.56	-183.203	8.5978
	-23.52	-182.899	3.80295
	-23.48	-182.595	5.2732
	-23.44	-182.292	4.95151
	-23.4	-181.988	2.99318
	-23.36	-181.684	1.21834
	-23.32	-181.38	3.47857
	-23.29	-181.076	6.62337
	-23.24	-180.773	0.77018
	-23.21	-180.469	2.13981
	-23.16	-180.165	4.87033
	-23.13	-179.861	3.60034
	-23.09	-179.557	2.19549
	-23.05	-179.253	6.09068
	-23.01	-178.95	5.8334
	-22.97	-178.646	1.07678
	-22.94	-178.342	-0.00704
	-22.89	-178.038	1.47395
	-22.86	-177.734	3.26959
	-22.81	-177.431	0.65211
	-22.78	-177.127	0.18047
	-22.74	-176.823	3.37425
	-22.7	-176.519	3.27931
	-22.66	-176.215	0.82318
	-22.62	-175.911	1.24215
	-22.58	-175.608	4.15717
	-22.54	-175.304	1.82885
	-22.5	-175	0.56254
	-22.46	-174.696	4.26787
	-22.42	-174.392	4.27055
	-22.39	-174.089	2.37395
	-22.35	-173.785	2.27969
	-22.31	-173.481	3.20786
	-22.27	-173.177	3.62013
	-22.23	-172.873	2.78386
	-22.19	-172.569	5.1558
	-22.15	-172.266	0.70343
	-22.11	-171.962	9.59743
	-22.07	-171.658	8.25363
	-22.03	-171.354	1.429
	-22	-171.05	6.5593
	-21.96	-170.747	7.2379
	-21.92	-170.443	0.60246
	-21.88	-170.139	0.43709
	-21.84	-169.835	2.92072
	-21.8	-169.531	1.91841
	-21.76	-169.227	0.52363
	-21.72	-168.924	1.98517
	-21.68	-168.62	2.66344
	-21.65	-168.316	0.5877
	-21.6	-168.012	2.26258
	-21.57	-167.708	4.76131
	-21.52	-167.405	0.60615
	-21.49	-167.101	2.70436
	-21.45	-166.797	7.03127
	-21.41	-166.493	2.84055
	-21.37	-166.189	3.97503
	-21.33	-165.885	3.85762
	-21.29	-165.582	3.17566
	-21.25	-165.278	-1.94994
	-21.21	-164.974	-1.89158
	-21.17	-164.67	3.0871
	-21.13	-164.366	1.72117
	-21.1	-164.062	3.17432
	-21.06	-163.759	2.28136
	-21.02	-163.455	-0.48505
	-20.98	-163.151	-0.19758
	-20.94	-162.847	3.13742
	-20.9	-162.543	1.33306
	-20.86	-162.24	0.30123
	-20.82	-161.936	-0.67357
	-20.78	-161.632	0.17846
	-20.75	-161.328	1.28744
	-20.71	-161.024	0.10198
	-20.67	-160.72	1.83053
	-20.63	-160.417	2.60809
	-20.59	-160.113	0.9473
	-20.55	-159.809	0.89262
	-20.51	-159.505	1.08651
	-20.47	-159.201	1.34816
	-20.43	-158.898	-1.0211
	-20.39	-158.594	-12.2132
	-20.36	-158.29	6.13362
	-20.31	-157.986	7.3855
	-20.28	-157.682	-4.96728
	-20.23	-157.378	3.62147
	-20.2	-157.075	3.02639
	-20.16	-156.771	-3.17533
	-20.12	-156.467	-6.8451
	-20.08	-156.163	2.64029
	-20.04	-155.859	0.8735
	-20.01	-155.556	-3.59765
	-19.96	-155.252	-5.44495
	-19.93	-154.948	1.75572
	-19.88	-154.644	0.30257
	-19.85	-154.34	-2.95561
	-19.81	-154.036	-0.83325
	-19.77	-153.733	5.05382
	-19.73	-153.429	-0.1107
	-19.69	-153.125	-1.2274
	-19.65	-152.821	1.84931
	-19.61	-152.517	2.86672
	-19.57	-152.214	-0.01174
	-19.53	-151.91	-1.04927
	-19.49	-151.606	4.28196
	-19.46	-151.302	4.3618
	-19.42	-150.998	2.53127
	-19.38	-150.694	3.07805
	-19.34	-150.391	3.12635
	-19.3	-150.087	2.05729
	-19.26	-149.783	2.46251
	-19.22	-149.479	1.64133
	-19.18	-149.175	3.42154
	-19.14	-148.872	2.11297
	-19.11	-148.568	1.71245
	-19.07	-148.264	3.01129
	-19.03	-147.96	0.99023
	-18.99	-147.656	1.42833
	-18.95	-147.352	4.41245
	-18.91	-147.049	5.26381
	-18.87	-146.745	4.18569
	-18.83	-146.441	5.19605
	-18.79	-146.137	4.65732
	-18.75	-145.833	4.36012
	-18.72	-145.53	3.04853
	-18.67	-145.226	4.01461
	-18.64	-144.922	3.88983
	-18.59	-144.618	2.44104
	-18.56	-144.314	2.43265
	-18.52	-144.01	3.84152
	-18.48	-143.707	3.93444
	-18.44	-143.403	2.32967
	-18.4	-143.099	3.6681
	-18.36	-142.795	2.01938
	-18.32	-142.491	-2.44875
	-18.28	-142.188	8.01144
	-18.24	-141.884	7.31707
	-18.21	-141.58	1.75841
	-18.17	-141.276	4.076
	-18.13	-140.972	4.72576
	-18.09	-140.668	-0.29721
	-18.05	-140.365	0.74871
	-18.01	-140.061	3.43094
	-17.97	-139.757	4.45639
	-17.93	-139.453	2.54301
	-17.89	-139.149	1.56217
	-17.85	-138.845	1.35151
	-17.82	-138.542	1.84327
	-17.78	-138.238	4.00924
	-17.74	-137.934	2.99888
	-17.7	-137.63	0.77354
	-17.66	-137.326	0.70242
	-17.62	-137.023	1.74935
	-17.58	-136.719	2.25151
	-17.54	-136.415	3.18438
	-17.5	-136.111	3.56914
	-17.46	-135.807	2.92441
	-17.43	-135.503	1.8416
	-17.38	-135.2	1.38203
	-17.35	-134.896	3.70097
	-17.3	-134.592	5.00954
	-17.27	-134.288	3.78215
	-17.23	-133.984	1.53567
	-17.19	-133.681	0.84935
	-17.15	-133.377	4.68349
	-17.11	-133.073	4.20447
	-17.08	-132.769	3.67346
	-17.03	-132.465	3.00257
	-17	-132.161	-0.90537
	-16.95	-131.858	4.80693
	-16.92	-131.554	5.48822
	-16.88	-131.25	2.96031
	-16.84	-130.946	4.40306
	-16.8	-130.642	1.96169
	-16.76	-130.339	-1.7262
	-16.72	-130.035	-1.39344
	-16.68	-129.731	3.23436
	-16.64	-129.427	0.99594
	-16.6	-129.123	-1.79296
	-16.56	-128.819	5.15747
	-16.53	-128.516	5.82702
	-16.49	-128.212	1.86005
	-16.45	-127.908	4.5691
	-16.41	-127.604	6.74883
	-16.37	-127.3	5.4587
	-16.33	-126.997	0.55281
	-16.29	-126.693	2.97339
	-16.25	-126.389	6.02862
	-16.21	-126.085	0.89933
	-16.18	-125.781	0.12646
	-16.14	-125.477	2.5249
	-16.1	-125.174	2.87611
	-16.06	-124.87	1.87984
	-16.02	-124.566	0.78494
	-15.98	-124.262	2.23407
	-15.94	-123.958	1.37432
	-15.9	-123.655	0.70008
	-15.86	-123.351	3.00458
	-15.82	-123.047	3.04953
	-15.79	-122.743	1.35956
	-15.74	-122.439	1.87849
	-15.71	-122.135	2.83619
	-15.66	-121.832	2.53161
	-15.63	-121.528	1.22471
	-15.59	-121.224	2.33638
	-15.55	-120.92	3.67346
	-15.51	-120.616	3.177
	-15.47	-120.312	2.91804
	-15.43	-120.009	3.21759
	-15.39	-119.705	2.11867
	-15.35	-119.401	1.73191
	-15.31	-119.097	2.36959
	-15.28	-118.793	2.34543
	-15.24	-118.49	3.36183
	-15.2	-118.186	3.37391
	-15.16	-117.882	3.05926
	-15.12	-117.578	3.68252
	-15.08	-117.274	4.17227
	-15.04	-116.97	3.66877
	-15	-116.667	4.26083
	-14.96	-116.363	5.2893
	-14.92	-116.059	5.44461
	-14.89	-115.755	5.09944
	-14.85	-115.451	4.57413
	-14.81	-115.148	4.36549
	-14.77	-114.844	3.7798
	-14.73	-114.54	4.11692
	-14.69	-114.236	4.8502
	-14.65	-113.932	4.82538
	-14.61	-113.628	4.82203
	-14.57	-113.325	4.98874
	-14.54	-113.021	5.21316
	-14.5	-112.717	4.91025
	-14.46	-112.413	4.61942
	-14.42	-112.109	4.84752
	-14.38	-111.806	5.01122
	-14.34	-111.502	4.56407
	-14.3	-111.198	4.7281
	-14.26	-110.894	4.49262
	-14.22	-110.59	4.1877
	-14.18	-110.286	4.17193
	-14.15	-109.983	4.78043
	-14.1	-109.679	4.92266
	-14.07	-109.375	4.28531
	-14.02	-109.071	4.08707
	-13.99	-108.767	4.67711
	-13.95	-108.464	4.55602
	-13.91	-108.16	4.00723
	-13.87	-107.856	4.66638
	-13.83	-107.552	4.65867
	-13.79	-107.248	4.8284
	-13.75	-106.944	4.79452
	-13.71	-106.641	5.4577
	-13.67	-106.337	5.25106
	-13.64	-106.033	4.23299
	-13.6	-105.729	3.11528
	-13.56	-105.425	3.37861
	-13.52	-105.122	3.16459
	-13.48	-104.818	2.75166
	-13.44	-104.514	2.92978
	-13.4	-104.21	2.9375
	-13.36	-103.906	3.42993
	-13.32	-103.602	3.5792
	-13.28	-103.299	3.99717
	-13.25	-102.995	4.11793
	-13.21	-102.691	3.1069
	-13.17	-102.387	2.46251
	-13.13	-102.083	2.31759
	-13.09	-101.78	2.06098
	-13.05	-101.476	1.64368
	-13.01	-101.172	0.7098
	-12.97	-100.868	0.20731
	-12.93	-100.564	-0.00235
	-12.89	-100.26	-0.24991
	-12.86	-99.9566	-0.90201
	-12.81	-99.6528	-1.47965
	-12.78	-99.349	-2.05964
	-12.73	-99.0451	-2.52087
	-12.7	-98.7413	-3.23
	-12.66	-98.4375	-3.62214
	-12.62	-98.1337	-3.88245
	-12.58	-97.8299	-3.96966
	-12.54	-97.526	-4.33261
	-12.5	-97.2222	-4.61405
	-12.46	-96.9184	-4.92602
	-12.42	-96.6146	-5.18699
	-12.38	-96.3108	-5.86392
	-12.35	-96.0069	-6.13429
	-12.31	-95.7031	-6.4902
	-12.27	-95.3993	-7.15069
	-12.23	-95.0955	-7.44622
	-12.19	-94.7917	-7.72397
	-12.15	-94.4878	-7.65453
	-12.11	-94.184	-7.3808
	-12.07	-93.8802	-7.68673
	-12.03	-93.5764	-8.03492
	-11.99	-93.2726	-8.28819
	-11.96	-92.9688	-8.70615
	-11.92	-92.6649	-9.12915
	-11.88	-92.3611	-9.44044
	-11.84	-92.0573	-9.83727
	-11.8	-91.7535	-10.2972
	-11.76	-91.4497	-10.221
	-11.72	-91.1458	-10.2043
	-11.68	-90.842	-9.90637
	-11.64	-90.5382	-10.1003
	-11.61	-90.2344	-10.2837
	-11.57	-89.9306	-10.4112
	-11.53	-89.6267	-10.5327
	-11.49	-89.3229	-10.6541
	-11.45	-89.0191	-10.3861
	-11.41	-88.7153	-10.4796
	-11.37	-88.4115	-10.5055
	-11.33	-88.1076	-10.8067
	-11.29	-87.8038	-10.8493
	-11.25	-87.5	-11.0898
	-11.22	-87.1962	-10.7349
	-11.17	-86.8924	-9.29083
	-11.14	-86.5885	-9.30157
	-11.09	-86.2847	-10.5524
	-11.06	-85.9809	-10.3431
	-11.02	-85.6771	-10.4391
	-10.98	-85.3733	-10.8527
	-10.94	-85.0694	-10.5639
	-10.9	-84.7656	-10.0566
	-10.86	-84.4618	-9.34417
	-10.82	-84.158	-9.03019
	-10.78	-83.8542	-8.82423
	-10.74	-83.5503	-8.37842
	-10.71	-83.2465	-8.36802
	-10.67	-82.9427	-8.34555
	-10.63	-82.6389	-7.41536
	-10.59	-82.3351	-7.00075
	-10.55	-82.0312	-6.57137
	-10.51	-81.7274	-5.80757
	-10.47	-81.4236	-5.5751
	-10.43	-81.1198	-5.34197
	-10.39	-80.816	-5.40637
	-10.35	-80.5122	-5.46239
	-10.32	-80.2083	-4.61606
	-10.28	-79.9045	-3.85695
	-10.24	-79.6007	-3.66675
	-10.2	-79.2969	-3.70063
	-10.16	-78.9931	-4.36515
	-10.12	-78.6892	-4.5208
	-10.08	-78.3854	-3.77242
	-10.04	-78.0816	-3.17868
	-10	-77.7778	-2.59366
	-9.97	-77.474	-2.02911
	-9.93	-77.1701	-1.14722
	-9.89	-76.8663	-0.69337
	-9.85	-76.5625	-0.39079
	-9.81	-76.2587	0.11975
	-9.77	-75.9549	0.13619
	-9.73	-75.651	0.41226
	-9.69	-75.3472	0.24152
	-9.65	-75.0434	0.63164
	-9.61	-74.7396	0.23716
	-9.57	-74.4358	0.27171
	-9.53	-74.1319	0.63735
	-9.49	-73.8281	1.73425
	-9.45	-73.5243	2.4833
	-9.42	-73.2205	3.25248
	-9.38	-72.9167	3.62516
	-9.34	-72.6128	3.39236
	-9.3	-72.309	3.04819
	-9.26	-72.0052	2.9006
	-9.22	-71.7014	3.06161
	-9.18	-71.3976	3.10321
	-9.14	-71.0938	3.74055
	-9.1	-70.7899	4.17529
	-9.07	-70.4861	4.4413
	-9.03	-70.1823	4.7063
	-8.99	-69.8785	4.90656
	-8.95	-69.5747	5.15144
	-8.91	-69.2708	5.44663
	-8.87	-68.967	5.64555
	-8.83	-68.6632	5.06053
	-8.79	-68.3594	4.60231
	-8.75	-68.0556	3.59966
	-8.71	-67.7517	3.20417
	-8.68	-67.4479	2.90429
	-8.64	-67.1441	2.86202
	-8.6	-66.8403	2.86336
	-8.56	-66.5365	2.33973
	-8.52	-66.2326	1.81644
	-8.48	-65.9288	1.26933
	-8.44	-65.625	1.04357
	-8.4	-65.3212	0.43709
	-8.36	-65.0174	0.09024
	-8.32	-64.7135	-0.19557
	-8.29	-64.4097	-0.55181
	-8.24	-64.1059	-1.29952
	-8.21	-63.8021	-1.65006
	-8.16	-63.4983	-2.20153
	-8.13	-63.1944	-2.32833
	-8.09	-62.8906	-2.63593
	-8.05	-62.5868	-3.35613
	-8.01	-62.283	-3.66742
	-7.97	-61.9792	-4.62579
	-7.93	-61.6754	-5.01357
	-7.89	-61.3715	-5.41275
	-7.85	-61.0677	-5.91524
	-7.81	-60.7639	-6.44994
	-7.78	-60.4601	-6.37816
	-7.74	-60.1562	-6.27652
	-7.7	-59.8524	-6.61901
	-7.66	-59.5486	-6.88502
	-7.62	-59.2448	-7.32445
	-7.58	-58.941	-7.52505
	-7.54	-58.6371	-7.53612
	-7.5	-58.3333	-6.84912
	-7.46	-58.0295	-6.80317
	-7.42	-57.7257	-7.12989
	-7.39	-57.4219	-6.85382
	-7.35	-57.1181	-6.92762
	-7.31	-56.8142	-6.97559
	-7.27	-56.5104	-6.17521
	-7.23	-56.2066	-5.45904
	-7.19	-55.9028	-5.63179
	-7.15	-55.599	-6.34864
	-7.11	-55.2951	-6.40566
	-7.07	-54.9913	-6.60224
	-7.04	-54.6875	-6.92628
	-7	-54.3837	-7.19396
	-6.96	-54.0799	-7.43917
	-6.92	-53.776	-7.30399
	-6.88	-53.4722	-6.95278
	-6.84	-53.1684	-7.517
	-6.8	-52.8646	-8.23284
	-6.76	-52.5608	-7.96851
	-6.72	-52.2569	-7.60522
	-6.68	-51.9531	-7.47775
	-6.64	-51.6493	-6.82397
	-6.6	-51.3455	-6.37413
	-6.56	-51.0417	-6.34495
	-6.52	-50.7379	-6.36105
	-6.49	-50.434	-6.15442
	-6.45	-50.1302	-5.50969
	-6.41	-49.8264	-5.35136
	-6.37	-49.5226	-5.06355
	-6.33	-49.2188	-4.78379
	-6.29	-48.9149	-4.67812
	-6.25	-48.6111	-4.91729
	-6.21	-48.3073	-4.83377
	-6.17	-48.0035	-4.62445
	-6.14	-47.6996	-4.13504
	-6.1	-47.3958	-3.3729
	-6.06	-47.092	-2.70906
	-6.02	-46.7882	-2.23943
	-5.98	-46.4844	-2.08748
	-5.94	-46.1806	-2.21394
	-5.9	-45.8767	-1.90566
	-5.86	-45.5729	-1.4934
	-5.82	-45.2691	-0.71416
	-5.78	-44.9653	-0.31934
	-5.75	-44.6615	-0.16672
	-5.71	-44.3576	0.39515
	-5.67	-44.0538	1.07443
	-5.63	-43.75	1.49407
	-5.59	-43.4462	1.83992
	-5.55	-43.1424	2.17704
	-5.51	-42.8385	2.73086
	-5.47	-42.5347	2.90362
	-5.43	-42.2309	2.81741
	-5.4	-41.9271	2.87275
	-5.36	-41.6233	2.82277
	-5.32	-41.3194	3.2139
	-5.28	-41.0156	3.55505
	-5.24	-40.7118	3.85494
	-5.2	-40.408	3.85527
	-5.16	-40.1042	3.82508
	-5.12	-39.8004	3.90224
	-5.08	-39.4965	4.66772
	-5.04	-39.1927	4.97096
	-5	-38.8889	5.22255
	-4.96	-38.5851	5.78274
	-4.92	-38.2812	5.81763
	-4.88	-37.9774	5.23194
	-4.85	-37.6736	5.21718
	-4.81	-37.3698	5.33392
	-4.77	-37.066	5.31882
	-4.73	-36.7621	5.84648
	-4.69	-36.4583	5.78107
	-4.65	-36.1545	5.19672
	-4.61	-35.8507	4.93105
	-4.57	-35.5469	4.91327
	-4.53	-35.2431	4.68416
	-4.5	-34.9392	4.62277
	-4.46	-34.6354	5.30171
	-4.42	-34.3316	5.70492
	-4.38	-34.0278	5.97462
	-4.34	-33.724	5.80421
	-4.3	-33.4201	6.2782
	-4.26	-33.1163	6.06083
	-4.22	-32.8125	6.22184
	-4.18	-32.5087	6.52005
	-4.14	-32.2049	7.43649
	-4.11	-31.901	7.80615
	-4.07	-31.5972	7.61998
	-4.03	-31.2934	7.43649
	-3.99	-30.9896	7.43582
	-3.95	-30.6858	7.81185
	-3.91	-30.3819	7.82259
	-3.87	-30.0781	8.37976
	-3.83	-29.7743	8.6082
	-3.79	-29.4705	8.2107
	-3.75	-29.1667	8.30965
	-3.71	-28.8629	8.31603
	-3.67	-28.559	8.44517
	-3.63	-28.2552	8.87287
	-3.59	-27.9514	9.48338
	-3.56	-27.6476	8.92117
	-3.52	-27.3438	8.84469
	-3.48	-27.0399	9.01946
	-3.44	-26.7361	8.66053
	-3.4	-26.4323	8.42639
	-3.36	-26.1285	8.45624
	-3.32	-25.8246	8.92855
	-3.28	-25.5208	9.15263
	-3.24	-25.217	8.33817
	-3.21	-24.9132	7.80682
	-3.17	-24.6094	7.87223
	-3.13	-24.3056	7.96851
	-3.09	-24.0017	8.39385
	-3.05	-23.6979	7.92188
	-3.01	-23.3941	7.85479
	-2.97	-23.0903	7.83198
	-2.93	-22.7865	6.9776
	-2.89	-22.4826	7.29158
	-2.85	-22.1788	7.74678
	-2.82	-21.875	7.40999
	-2.78	-21.5712	7.17719
	-2.74	-21.2674	7.49989
	-2.7	-20.9635	7.02691
	-2.66	-20.6597	6.72736
	-2.62	-20.3559	6.67704
	-2.58	-20.0521	6.85516
	-2.54	-19.7483	6.69147
	-2.5	-19.4444	6.04137
	-2.47	-19.1406	6.29463
	-2.43	-18.8368	6.40835
	-2.39	-18.533	6.13563
	-2.35	-18.2292	5.89042
	-2.31	-17.9254	5.92262
	-2.27	-17.6215	6.07458
	-2.23	-17.3177	6.03299
	-2.19	-17.0139	5.9451
	-2.15	-16.7101	5.73511
	-2.11	-16.4062	5.60026
	-2.07	-16.1024	5.34163
	-2.03	-15.7986	5.717
	-1.99	-15.4948	6.29094
	-1.95	-15.191	6.58714
	-1.92	-14.8872	6.75319
	-1.88	-14.5833	6.8461
	-1.84	-14.2795	6.92124
	-1.8	-13.9757	6.68375
	-1.76	-13.6719	6.54588
	-1.72	-13.3681	6.92795
	-1.68	-13.0642	7.34223
	-1.64	-12.7604	7.33921
	-1.6	-12.4566	7.36638
	-1.57	-12.1528	7.48412
	-1.53	-11.849	7.51163
	-1.49	-11.5451	7.56698
	-1.45	-11.2413	7.63776
	-1.41	-10.9375	8.00607
	-1.37	-10.6337	8.24692
	-1.33	-10.3299	8.63772
	-1.29	-10.026	8.94063
	-1.25	-9.72222	9.04428
	-1.21	-9.4184	9.2271
	-1.18	-9.11458	9.68766
	-1.14	-8.81076	9.93053
	-1.1	-8.50694	10.8402
	-1.06	-8.20313	11.3028
	-1.02	-7.89931	11.6695
	-0.98	-7.59549	12.3571
	-0.94	-7.29167	12.9371
	-0.9	-6.98785	13.3903
	-0.86	-6.68403	14.1571
	-0.83	-6.38021	14.7942
	-0.78	-6.07639	15.4842
	-0.75	-5.77257	16.5073
	-0.7	-5.46875	17.7444
	-0.67	-5.16493	20.172
	-0.63	-4.86111	23.7153
	-0.59	-4.55729	28.8356
	-0.55	-4.25347	36.1892
	-0.51	-3.94965	45.3656
	-0.47	-3.64583	56.0174
	-0.43	-3.34201	66.8271
	-0.39	-3.03819	77.7462
	-0.35	-2.73438	87.6019
	-0.31	-2.43056	97.5589
	-0.28	-2.12674	107.295
	-0.24	-1.82292	117.184
	-0.2	-1.5191	125.782
	-0.16	-1.21528	131.27
	-0.12	-0.91146	134.649
	-0.08	-0.60764	136.339
	-0.04	-0.30382	137.596
	0	0	137.773
	0.04	0.30382	136.638
	0.08	0.60764	133.437
	0.11	0.91146	127.484
	0.15	1.21528	120.304
	0.19	1.5191	114.2
	0.23	1.82292	107.503
	0.27	2.12674	98.7568
	0.31	2.43056	89.8856
	0.35	2.73438	81.3841
	0.39	3.03819	73.4558
	0.43	3.34201	66.0183
	0.46	3.64583	60.6408
	0.5	3.94965	57.3196
	0.54	4.25347	56.2814
	0.58	4.55729	55.8034
	0.62	4.86111	56.1412
	0.66	5.16493	56.4773
	0.7	5.46875	57.9281
	0.74	5.77257	59.6251
	0.78	6.07639	61.8082
	0.82	6.38021	63.951
	0.86	6.68403	65.7866
	0.9	6.98785	68.5627
	0.94	7.29167	70.1289
	0.98	7.59549	69.2346
	1.01	7.89931	67.9445
	1.05	8.20313	66.3991
	1.09	8.50694	64.5021
	1.13	8.81076	62.5207
	1.17	9.11458	59.4946
	1.21	9.4184	55.748
	1.25	9.72222	51.6804
	1.29	10.026	46.4991
	1.33	10.3299	42.8008
	1.36	10.6337	39.4866
	1.4	10.9375	37.3938
	1.44	11.2413	37.0875
	1.48	11.5451	37.9942
	1.52	11.849	40.2565
	1.56	12.1528	42.4496
	1.6	12.4566	46.3049
	1.64	12.7604	50.4567
	1.68	13.0642	55.7943
	1.72	13.3681	60.7019
	1.75	13.6719	66.2149
	1.79	13.9757	72.5692
	1.83	14.2795	77.6533
	1.87	14.5833	80.2775
	1.91	14.8872	82.1368
	1.95	15.191	82.1929
	1.99	15.4948	78.083
	2.03	15.7986	71.4458
	2.07	16.1024	64.9577
	2.1	16.4062	59.4141
	2.15	16.7101	53.0205
	2.18	17.0139	46.594
	2.23	17.3177	41.5989
	2.26	17.6215	36.6226
	2.3	17.9254	30.6869
	2.34	18.2292	25.4902
	2.38	18.533	21.7637
	2.42	18.8368	18.9473
	2.46	19.1406	17.9215
	2.5	19.4444	19.4729
	2.54	19.7483	23.0853
	2.58	20.0521	28.8963
	2.62	20.3559	35.7165
	2.65	20.6597	42.5368
	2.69	20.9635	49.2246
	2.73	21.2674	54.7319
	2.77	21.5712	59.7324
	2.81	21.875	63.3287
	2.85	22.1788	65.4176
	2.89	22.4826	64.8205
	2.93	22.7865	61.6683
	2.97	23.0903	56.6161
	3	23.3941	49.868
	3.04	23.6979	43.7854
	3.08	24.0017	39.8734
	3.12	24.3056	38.0009
	3.16	24.6094	38.1495
	3.2	24.9132	39.6242
	3.24	25.217	40.9609
	3.28	25.5208	41.6382
	3.32	25.8246	41.8532
	3.36	26.1285	41.6835
	3.39	26.4323	41.5778
	3.43	26.7361	41.9209
	3.47	27.0399	43.2
	3.51	27.3438	44.633
	3.55	27.6476	45.7799
	3.59	27.9514	45.9993
	3.63	28.2552	45.7682
	3.67	28.559	45.6451
	3.71	28.8629	46.4984
	3.74	29.1667	48.3313
	3.79	29.4705	50.2353
	3.82	29.7743	52.2443
	3.87	30.0781	52.4868
	3.9	30.3819	52.1772
	3.94	30.6858	51.2017
	3.98	30.9896	49.7405
	4.02	31.2934	47.7148
	4.06	31.5972	44.7072
	4.1	31.901	41.2863
	4.14	32.2049	37.8081
	4.18	32.5087	35.3429
	4.22	32.8125	34.2339
	4.26	33.1163	34.4757
	4.29	33.4201	34.8152
	4.33	33.724	35.5196
	4.37	34.0278	35.1416
	4.41	34.3316	33.9353
	4.45	34.6354	32.077
	4.49	34.9392	29.9177
	4.53	35.2431	27.2569
	4.57	35.5469	24.0444
	4.61	35.8507	19.8007
	4.65	36.1545	14.6875
	4.68	36.4583	9.40958
	4.72	36.7621	2.96567
	4.76	37.066	-3.33768
	4.8	37.3698	-9.60011
	4.84	37.6736	-15.1212
	4.88	37.9774	-20.7215
	4.92	38.2812	-25.8045
	4.96	38.5851	-30.5822
	5	38.8889	-34.3701
	5.03	39.1927	-37.0754
	5.08	39.4965	-38.9107
	5.11	39.8004	-38.854
	5.16	40.1042	-37.5962
	5.19	40.408	-35.7866
	5.23	40.7118	-34.1844
	5.27	41.0156	-32.1968
	5.31	41.3194	-29.3018
	5.35	41.6233	-27.7797
	5.39	41.9271	-27.2631
	5.43	42.2309	-25.331
	5.47	42.5347	-23.475
	5.51	42.8385	-23.3857
	5.55	43.1424	-22.7786
	5.58	43.4462	-22.0982
	5.62	43.75	-21.6062
	5.66	44.0538	-22.3198
	5.7	44.3576	-22.2923
	5.74	44.6615	-20.9634
	5.78	44.9653	-20.0845
	5.82	45.2691	-18.9145
	5.86	45.5729	-17.7247
	5.9	45.8767	-17.1154
	5.93	46.1806	-15.6843
	5.97	46.4844	-13.9823
	6.01	46.7882	-12.5005
	6.05	47.092	-10.087
	6.09	47.3958	-8.68558
	6.13	47.6996	-7.79378
	6.17	48.0035	-7.36634
	6.21	48.3073	-6.77853
	6.25	48.6111	-6.76157
	6.29	48.9149	-4.75061
	6.32	49.2188	-6.01659
	6.36	49.5226	-8.70049
	6.4	49.8264	-11.6482
	6.44	50.1302	-17.9085
	6.48	50.434	-22.8769
	6.52	50.7379	-26.5203
	6.56	51.0417	-33.302
	6.6	51.3455	-39.0109
	6.64	51.6493	-43.4662
	6.67	51.9531	-46.5474
	6.72	52.2569	-51.9162
	6.75	52.5608	-56.6967
	6.8	52.8646	-53.7884
	6.83	53.1684	-54.3321
	6.87	53.4722	-56.9523
	6.91	53.776	-54.9907
	6.95	54.0799	-53.3605
	6.99	54.3837	-51.4289
	7.03	54.6875	-45.6757
	7.07	54.9913	-40.7231
	7.11	55.2951	-38.1545
	7.15	55.599	-35.6872
	7.19	55.9028	-30.7678
	7.22	56.2066	-25.7989
	7.26	56.5104	-21.8134
	7.3	56.8142	-19.2485
	7.34	57.1181	-7.40372
	7.38	57.4219	-2.48576
	7.42	57.7257	-6.62297
	7.46	58.0295	-2.79118
	7.5	58.3333	-0.33153
	7.54	58.6371	3.99219
	7.57	58.941	3.51058
	7.61	59.2448	1.89413
	7.65	59.5486	-2.11768
	7.69	59.8524	-5.0671
	7.73	60.1562	-10.226
	7.77	60.4601	-13.4415
	7.81	60.7639	-17.3871
	7.85	61.0677	-22.1203
	7.89	61.3715	-23.4646
	7.93	61.6754	-21.8129
	7.96	61.9792	-23.2318
	8.01	62.283	-25.2311
	8.04	62.5868	-20.7173
	8.09	62.8906	-18.2907
	8.12	63.1944	-25.9201
	8.16	63.4983	-21.6599
	8.2	63.8021	-14.8353
	8.24	64.1059	-20.2843
	8.28	64.4097	-23.0031
	8.31	64.7135	-17.9228
	8.36	65.0174	-14.3814
	8.39	65.3212	-17.9895
	8.44	65.625	-14.7384
	8.47	65.9288	-13.7937
	8.51	66.2326	-15.3465
	8.55	66.5365	-20.2101
	8.59	66.8403	-22.7911
	8.63	67.1441	-20.3718
	8.67	67.4479	-19.6533
	8.71	67.7517	-20.824
	8.75	68.0556	-24.9785
	8.79	68.3594	-29.9656
	8.83	68.6632	-31.3674
	8.86	68.967	-34.007
	8.9	69.2708	-37.1132
	8.94	69.5747	-33.0684
	8.98	69.8785	-31.5489
	9.02	70.1823	-41.9393
	9.06	70.4861	-44.963
	9.1	70.7899	-38.2853
	9.14	71.0938	-39.83
	9.18	71.3976	-45.013
	9.22	71.7014	-42.4579
	9.25	72.0052	-36.6456
	9.29	72.309	-36.6208
	9.33	72.6128	-37.0874
	9.37	72.9167	-34.0164
	9.41	73.2205	-30.993
	9.45	73.5243	-32.9822
	9.49	73.8281	-30.6727
	9.53	74.1319	-25.6293
	9.57	74.4358	-20.8733
	9.6	74.7396	-35.0154
	9.65	75.0434	-23.6367
	9.68	75.3472	-11.9491
	9.73	75.651	-18.2314
	9.76	75.9549	-23.2023
	9.8	76.2587	-19.4551
	9.84	76.5625	-10.3806
	9.88	76.8663	-10.93
	9.92	77.1701	-19.6459
	9.96	77.474	-12.5083
	10	77.7778	0.0048
	10.04	78.0816	-3.0122
	10.08	78.3854	-5.03594
	10.12	78.6892	-1.41414
	10.15	78.9931	5.29712
	10.19	79.2969	6.20551
	10.23	79.6007	5.19682
	10.27	79.9045	9.26007
	10.31	80.2083	14.5883
	10.35	80.5122	13.3203
	10.39	80.816	14.8053
	10.43	81.1198	13.9506
	10.47	81.4236	7.45135
	10.5	81.7274	7.79585
	10.54	82.0312	6.71538
	10.58	82.3351	3.92984
	10.62	82.6389	4.59805
	10.66	82.9427	9.40096
	10.7	83.2465	16.7465
	10.74	83.5503	-3.67135
	10.78	83.8542	2.46999
	10.82	84.158	24.4839
	10.86	84.4618	16.0445
	10.89	84.7656	1.71523
	10.94	85.0694	5.22433
	10.97	85.3733	4.31158
	11.02	85.6771	0.83503
	11.05	85.9809	0.14669
	11.09	86.2847	-3.40165
	11.13	86.5885	6.52418
	11.17	86.8924	1.51263
	11.21	87.1962	-12.4972
	11.24	87.5	-7.89427
	11.29	87.8038	-2.44597
	11.32	88.1076	-6.1939
	11.37	88.4115	-6.7021
	11.4	88.7153	-7.58667
	11.44	89.0191	-16.3572
	11.48	89.3229	-20.6513
	11.52	89.6267	-11.6788
	11.56	89.9306	-7.36863
	11.6	90.2344	-10.0368
	11.64	90.5382	-11.3296
	11.68	90.842	-6.07012
	11.72	91.1458	-3.2393
	11.76	91.4497	-3.51939
	11.79	91.7535	-1.91697
	11.83	92.0573	-4.2889
	11.87	92.3611	-6.20564
	11.91	92.6649	-7.16971
	11.95	92.9688	-9.44973
	11.99	93.2726	-13.8092
	12.03	93.5764	-15.4284
	12.07	93.8802	-12.4097
	12.11	94.184	-16.9067
	12.14	94.4878	-19.9794
	12.18	94.7917	-20.5007
	12.22	95.0955	-21.3648
	12.26	95.3993	-20.9086
	12.3	95.7031	-16.8198
	12.34	96.0069	-20.6207
	12.38	96.3108	-23.7991
	12.42	96.6146	-23.3321
	12.46	96.9184	-22.5106
	12.5	97.2222	-17.5065
	12.53	97.526	-18.4205
	12.58	97.8299	-17.4568
	12.61	98.1337	-17.1905
	12.66	98.4375	-20.4688
	12.69	98.7413	-16.6424
	12.73	99.0451	-12.7441
	12.77	99.349	-13.1883
	12.81	99.6528	-12.7005
	12.85	99.9566	-11.6315
	12.89	100.26	-12.7187
	12.93	100.564	-11.7999
	12.97	100.868	-11.8854
	13.01	101.172	-11.5151
	13.04	101.476	-11.0085
	13.08	101.78	-12.3144
	13.12	102.083	-11.6402
	13.16	102.387	-11.6076
	13.2	102.691	-12.7237
	13.24	102.995	-13.6267
	13.28	103.299	-14.4415
	13.32	103.602	-14.5616
	13.36	103.906	-14.5565
	13.4	104.21	-13.8031
	13.43	104.514	-11.823
	13.47	104.818	-9.57385
	13.51	105.122	-7.04392
	13.55	105.425	-7.52595
	13.59	105.729	-7.82819
	13.63	106.033	-7.44175
	13.67	106.337	-5.23553
	13.71	106.641	-3.55528
	13.75	106.944	-4.59718
	13.79	107.248	-7.00836
	13.82	107.552	-7.97243
	13.87	107.856	-10.347
	13.9	108.16	-11.7214
	13.95	108.464	-11.6107
	13.98	108.767	-9.92908
	14.02	109.071	-10.0998
	14.06	109.375	-10.2531
	14.1	109.679	-14.9806
	14.14	109.983	-14.4036
	14.17	110.286	-12.8059
	14.22	110.59	-13.5552
	14.25	110.894	-12.2319
	14.3	111.198	-15.9691
	14.33	111.502	-17.5937
	14.37	111.806	-19.2561
	14.41	112.109	-22.1269
	14.45	112.413	-22.1433
	14.49	112.717	-20.5724
	14.53	113.021	-22.7793
	14.57	113.325	-25.2207
	14.61	113.628	-27.1834
	14.65	113.932	-26.3837
	14.69	114.236	-25.4783
	14.72	114.54	-24.7947
	14.76	114.844	-23.3848
	14.8	115.148	-23.7035
	14.84	115.451	-23.2929
	14.88	115.755	-22.3137
	14.92	116.059	-22.3067
	14.96	116.363	-20.2635
	15	116.667	-19.7898
	15.04	116.97	-19.977
	15.07	117.274	-18.6775
	15.11	117.578	-19.1273
	15.15	117.882	-17.5507
	15.19	118.186	-14.5019
	15.23	118.49	-14.8611
	15.27	118.793	-14.9943
	15.31	119.097	-14.571
	15.35	119.401	-13.1161
	15.39	119.705	-13.9756
	15.43	120.009	-13.0202
	15.46	120.312	-10.7929
	15.51	120.616	-11.1732
	15.54	120.92	-11.5687
	15.59	121.224	-13.1893
	15.62	121.528	-14.1634
	15.66	121.832	-12.4473
	15.7	122.135	-12.0491
	15.74	122.439	-11.1947
	15.78	122.743	-9.48126
	15.82	123.047	-9.55406
	15.86	123.351	-8.86371
	15.9	123.655	-2.9337
	15.94	123.958	-3.69584
	15.97	124.262	-5.62331
	16.01	124.566	1.67498
	16.05	124.87	3.7222
	16.09	125.174	1.94032
	16.13	125.477	6.11527
	16.17	125.781	7.77237
	16.21	126.085	2.95102
	16.25	126.389	8.56335
	16.29	126.693	7.35575
	16.33	126.997	4.71412
	16.36	127.3	5.45947
	16.4	127.604	2.6518
	16.44	127.908	7.77036
	16.48	128.212	7.25612
	16.52	128.516	1.90342
	16.56	128.819	-0.99617
	16.6	129.123	1.34088
	16.64	129.427	-0.99617
	16.68	129.731	3.1506
	16.71	130.035	-1.93475
	16.75	130.339	-1.7422
	16.79	130.642	-2.89815
	16.83	130.946	-4.14735
	16.87	131.25	-3.19032
	16.91	131.554	-2.26617
	16.95	131.858	-0.54533
	16.99	132.161	0.78102
	17.03	132.465	-0.25249
	17.07	132.769	1.39958
	17.1	133.073	3.6323
	17.15	133.377	8.61769
	17.18	133.681	8.69954
	17.23	133.984	4.11367
	17.26	134.288	15.5577
	17.3	134.592	15.118
	17.34	134.896	10.3013
	17.38	135.2	12.9077
	17.42	135.503	12.3676
	17.46	135.807	12.4877
	17.5	136.111	12.2932
	17.54	136.415	11.7887
	17.58	136.719	12.8228
	17.61	137.023	12.2117
	17.65	137.326	10.4033
	17.69	137.63	11.0205
	17.73	137.934	15.3672
	17.77	138.238	17.0773
	17.81	138.542	16.4889
	17.85	138.845	18.2383
	17.89	139.149	16.1199
	17.93	139.453	21.7353
	17.97	139.757	24.1414
	18	140.061	14.3089
	18.04	140.365	15.2018
	18.08	140.668	21.1281
	18.12	140.972	17.1715
	18.16	141.276	15.4215
	18.2	141.58	13.479
	18.24	141.884	15.4058
	18.28	142.188	13.9892
	18.32	142.491	9.48851
	18.36	142.795	6.80696
	18.39	143.099	11.9631
	18.44	143.403	15.0341
	18.47	143.707	15.1059
	18.52	144.01	15.6436
	18.55	144.314	12.9433
	18.59	144.618	11.5914
	18.63	144.922	13.0925
	18.67	145.226	9.64919
	18.71	145.53	11.6823
	18.75	145.833	10.727
	18.79	146.137	6.42422
	18.83	146.441	8.88068
	18.87	146.745	4.60241
	18.9	147.049	6.42522
	18.94	147.352	8.27151
	18.98	147.656	9.37614
	19.02	147.96	10.1524
	19.06	148.264	11.6582
	19.1	148.568	9.84811
	19.14	148.872	12.8426
	19.18	149.175	11.9772
	19.22	149.479	14.5688
	19.26	149.783	18.7502
	19.29	150.087	7.6875
	19.33	150.391	6.59898
	19.37	150.694	24.1394
	19.41	150.998	18.7287
	19.45	151.302	0.42209
	19.49	151.606	26.0686
	19.53	151.91	32.9811
	19.57	152.214	20.1285
	19.61	152.517	32.1311
	19.64	152.821	30.0989
	19.68	153.125	31.6836
	19.72	153.429	28.2745
	19.76	153.733	33.6745
	19.8	154.036	27.1591
	19.84	154.34	41.701
	19.88	154.644	31.3247
	19.92	154.948	27.8646
	19.96	155.252	29.8967
	20	155.556	34.773
	20.03	155.859	31.0912
	20.08	156.163	26.3675
	20.11	156.467	26.6029
	20.16	156.771	19.9031
	20.19	157.075	14.275
	20.23	157.378	16.6684
	20.27	157.682	17.3849
	20.31	157.986	20.2848
	20.35	158.29	20.8947
	20.39	158.594	14.3605
	20.43	158.898	15.869
	20.47	159.201	21.6971
	20.51	159.505	21.908
	20.54	159.809	21.9419
	20.58	160.113	23.3236
	20.62	160.417	24.8694
	20.66	160.72	25.03
	20.7	161.024	23.1723
	20.74	161.328	26.1464
	20.78	161.632	26.3101
	20.82	161.936	27.7676
	20.86	162.24	29.2264
	20.9	162.543	30.6155
	20.93	162.847	30.3777
	20.97	163.151	28.466
	21.01	163.455	25.5711
	21.05	163.759	29.4032
	21.09	164.062	27.3671
	21.13	164.366	24.7503
	21.17	164.67	25.2078
	21.21	164.974	24.0894
	21.25	165.278	23.1173
	21.28	165.582	21.639
	21.32	165.885	18.7287
	21.36	166.189	21.0298
	21.4	166.493	23.0137
	21.44	166.797	23.1888
	21.48	167.101	20.9393
	21.52	167.405	20.5656
	21.56	167.708	23.3075
	21.6	168.012	14.8
	21.64	168.316	13.5565
	21.68	168.62	16.2487
	21.72	168.924	18.097
	21.76	169.227	14.4303
	21.8	169.531	7.74118
	21.83	169.835	7.10819
	21.87	170.139	8.01087
	21.91	170.443	5.0301
	21.95	170.747	6.64293
	21.99	171.05	9.97055
	22.03	171.354	6.98676
	22.07	171.658	7.3316
	22.11	171.962	6.84117
	22.15	172.266	7.16723
	22.18	172.569	9.33823
	22.22	172.873	10.0417
	22.26	173.177	12.5012
	22.3	173.481	12.8084
	22.34	173.785	8.61803
	22.38	174.089	7.2105
	22.42	174.392	7.57546
	22.46	174.696	8.85854
	22.5	175	10.3425
	22.54	175.304	11.9188
	22.57	175.608	13.4236
	22.61	175.911	11.2291
	22.65	176.215	9.71225
	22.69	176.519	12.8091
	22.73	176.823	12.0919
	22.77	177.127	9.57942
	22.81	177.431	8.61233
	22.85	177.734	7.3326
	22.89	178.038	5.68221
	22.93	178.342	5.47692
	22.96	178.646	8.22925
	23.01	178.95	7.68616
	23.04	179.253	5.0925
	23.09	179.557	5.85664
	23.12	179.861	7.87166
	23.16	180.165	11.1815
	23.2	180.469	8.37852
	23.24	180.773	10.4402
	23.28	181.076	15.1434
	23.32	181.38	12.5092
	23.36	181.684	14.1207
	23.4	181.988	19.305
	23.44	182.292	18.8612
	23.47	182.595	21.4693
	23.51	182.899	19.8461
	23.55	183.203	16.6231
	23.59	183.507	23.3112
	23.63	183.811	23.7691
	23.67	184.115	19.2345
	23.71	184.418	17.401
	23.75	184.722	18.3516
	23.79	185.026	16.7972
	23.83	185.33	15.9146
	23.86	185.634	15.1844
	23.9	185.938	18.6542
	23.94	186.241	17.0126
	23.98	186.545	16.4373
	24.02	186.849	17.3923
	24.06	187.153	15.7902
	24.1	187.457	13.5816
	24.14	187.76	13.0006
	24.18	188.064	15.389
	24.21	188.368	13.0308
	24.25	188.672	9.25605
	24.29	188.976	10.5009
	24.33	189.28	11.7125
	24.37	189.583	8.67908
	24.41	189.887	7.46309
	24.45	190.191	8.59488
	24.49	190.495	7.62847
	24.53	190.799	7.2578
	24.57	191.102	6.57383
	24.61	191.406	4.6581
	24.65	191.71	5.04956
	24.69	192.014	2.88963
	24.73	192.318	1.98728
	24.76	192.622	1.54449
	24.8	192.925	2.71251
	24.84	193.229	2.26972
	24.88	193.533	3.83659
	24.92	193.837	3.99727
	24.96	194.141	5.18441
	25	194.444	6.93611
	25.04	194.748	7.44766
	25.08	195.052	11.0768
	25.11	195.356	13.5575
	25.15	195.66	14.0959
	25.19	195.964	14.9972
	25.23	196.267	13.862
	25.27	196.571	13.8671
	25.31	196.875	15.7452
	25.35	197.179	14.3367
	25.39	197.483	17.7163
	25.43	197.786	18.2883
	25.47	198.09	15.5752
	25.5	198.394	17.506
	25.54	198.698	14.6262
	25.58	199.002	14.0828
	25.62	199.306	18.6532
	25.66	199.609	18.5076
	25.7	199.913	16.9579
	25.74	200.217	17.08
	25.78	200.521	16.8686
	25.82	200.825	15.0488
	25.85	201.128	14.2881
	25.89	201.432	15.0445
	25.93	201.736	16.8458
	25.97	202.04	18.7287
	26.01	202.344	17.1695
	26.05	202.648	14.7865
	26.09	202.951	17.4916
	26.13	203.255	18.5808
	26.17	203.559	16.8415
	26.21	203.863	20.787
	26.25	204.167	20.9201
	26.29	204.47	18.3691
	26.33	204.774	19.939
	26.37	205.078	18.4902
	26.4	205.382	19.4522
	26.44	205.686	19.7209
	26.48	205.99	15.6436
	26.52	206.293	14.6517
	26.56	206.597	12.5444
	26.6	206.901	11.8306
	26.64	207.205	10.7441
	26.68	207.509	8.45634
	26.72	207.812	7.4225
	26.75	208.116	6.88713
	26.79	208.42	6.61072
	26.83	208.724	7.35441
	26.87	209.028	7.10081
	26.91	209.332	6.45709
	26.95	209.635	4.80301
	26.99	209.939	4.29347
	27.03	210.243	7.22325
	27.07	210.547	8.13096
	27.11	210.851	7.34904
	27.14	211.155	8.24099
	27.18	211.458	8.74885
	27.22	211.762	7.97666
	27.26	212.066	8.83003
	27.3	212.37	10.3288
	27.34	212.674	10.2886
	27.38	212.977	10.7193
	27.42	213.281	11.2694
	27.46	213.585	10.6646
	27.5	213.889	10.2057
	27.54	214.193	10.203
	27.58	214.497	10.5968
	27.62	214.8	10.2879
	27.66	215.104	9.80685
	27.69	215.408	8.96723
	27.73	215.712	7.01628
	27.77	216.016	5.03111
	27.81	216.319	3.56454
	27.85	216.623	2.24658
	27.89	216.927	0.70018
	27.93	217.231	-0.29777
	27.97	217.535	-1.32893
	28.01	217.839	-2.45536
